# Supplementary material for: Constructing lncRNA-miRNA-mRNA networks specific to individual cancer patients and finding prognostic biomarkers
Source: BMC Genom Data. 2024 Jul 8;25(Suppl 1):67. doi: 10.1186/s12863-024-01251-9 (PMC11232193; doi:10.1186/s12863-024-01251-9)
Supplement: Supplementary file 1 — Additional file 1: 29,032 lncRNA-miRNA associations and 10,048 mRNA-miRNA association from databases. Raw data for initial triplets in Table 4. [file 12863_2024_1251_MOESM1_ESM.zip]

Archive with 2 entries (2 files):
- lncRNA_miRNA_all.txt
- mRNA_miRNA_all.txt
