# Supplementary material for: Constructing lncRNA-miRNA-mRNA networks specific to individual cancer patients and finding prognostic biomarkers
Source: BMC Genom Data. 2024 Jul 8;25(Suppl 1):67. doi: 10.1186/s12863-024-01251-9 (PMC11232193; doi:10.1186/s12863-024-01251-9)
Supplement: Supplementary file 1 — Additional file 1: 29,032 lncRNA-miRNA associations and 10,048 mRNA-miRNA association from databases. Raw data for initial triplets in Table 4. [file 12863_2024_1251_MOESM1_ESM.zip › lncRNA_miRNA_all.txt]

lncRNA	miRNA
IGF2-AS	hsa-mir-503
IGF2-AS	hsa-mir-150
IGF2-AS	hsa-mir-17
IGF2-AS	hsa-mir-93
IGF2-AS	hsa-mir-519d
IGF2-AS	hsa-mir-98
IGF2-AS	hsa-mir-4458
IGF2-AS	hsa-mir-4500
IGF2-AS	hsa-mir-193b
IGF2-AS	hsa-mir-214
IGF2-AS	hsa-mir-761
IGF2-AS	hsa-mir-122
IGF2-AS	hsa-mir-338
IGF2-AS	hsa-mir-670
IGF2-AS	hsa-mir-4319
RRN3P2	hsa-mir-503
RRN3P2	hsa-mir-132
RRN3P2	hsa-mir-212
RRN3P2	hsa-mir-144
RRN3P2	hsa-mir-145
RRN3P2	hsa-mir-195
RRN3P2	hsa-mir-424
RRN3P2	hsa-mir-497
RRN3P2	hsa-mir-4262
RRN3P2	hsa-mir-191
RRN3P2	hsa-mir-192
RRN3P2	hsa-mir-215
RRN3P2	hsa-mir-429
RRN3P2	hsa-mir-216a
RRN3P2	hsa-mir-216b
RRN3P2	hsa-mir-217
RRN3P2	hsa-mir-508
RRN3P2	hsa-mir-221
RRN3P2	hsa-mir-222
RRN3P2	hsa-mir-1297
RRN3P2	hsa-mir-4465
RRN3P2	hsa-mir-107
RRN3P2	hsa-mir-338
RRN3P2	hsa-mir-375
AC024575.1	hsa-mir-96
AC024575.1	hsa-mir-507
AC024575.1	hsa-mir-1271
AC024575.1	hsa-mir-140
AC024575.1	hsa-mir-141
AC024575.1	hsa-mir-200a
AC024575.1	hsa-mir-150
AC024575.1	hsa-mir-195
AC024575.1	hsa-mir-424
AC024575.1	hsa-mir-497
AC024575.1	hsa-mir-182
AC024575.1	hsa-mir-183
AC024575.1	hsa-mir-214
AC024575.1	hsa-mir-761
AC024575.1	hsa-mir-506
AC024575.1	hsa-mir-338
DLEU2L	hsa-mir-141
DLEU2L	hsa-mir-200a
DLEU2L	hsa-mir-144
DLEU2L	hsa-mir-150
DLEU2L	hsa-mir-98
DLEU2L	hsa-mir-4458
DLEU2L	hsa-mir-4500
DLEU2L	hsa-mir-206
DLEU2L	hsa-mir-613
DLEU2L	hsa-mir-216a
DLEU2L	hsa-mir-216b
DLEU2L	hsa-mir-221
DLEU2L	hsa-mir-222
DLEU2L	hsa-mir-375
KIAA0087	hsa-mir-503
KIAA0087	hsa-mir-96
KIAA0087	hsa-mir-507
KIAA0087	hsa-mir-1271
KIAA0087	hsa-mir-141
KIAA0087	hsa-mir-200a
KIAA0087	hsa-mir-145
KIAA0087	hsa-mir-152
KIAA0087	hsa-mir-150
KIAA0087	hsa-mir-155
KIAA0087	hsa-mir-195
KIAA0087	hsa-mir-424
KIAA0087	hsa-mir-497
KIAA0087	hsa-mir-4262
KIAA0087	hsa-mir-182
KIAA0087	hsa-mir-183
KIAA0087	hsa-mir-193b
KIAA0087	hsa-mir-429
KIAA0087	hsa-mir-204
KIAA0087	hsa-mir-211
KIAA0087	hsa-mir-214
KIAA0087	hsa-mir-761
KIAA0087	hsa-mir-217
KIAA0087	hsa-mir-1297
KIAA0087	hsa-mir-4465
KIAA0087	hsa-mir-338
KIAA0087	hsa-mir-375
KIAA0087	hsa-mir-383
LINC00029	hsa-mir-93
LINC00029	hsa-mir-106a
LINC00029	hsa-mir-372
LINC00029	hsa-mir-373
LINC00029	hsa-mir-152
LINC00029	hsa-mir-17
LINC00029	hsa-mir-519d
LINC00029	hsa-mir-21
LINC00029	hsa-mir-216a
LINC00029	hsa-mir-216b
LINC00029	hsa-mir-223
LINC00029	hsa-mir-31
FAM182A	hsa-mir-503
FAM182A	hsa-mir-551a
FAM182A	hsa-mir-93
FAM182A	hsa-mir-106a
FAM182A	hsa-mir-372
FAM182A	hsa-mir-373
FAM182A	hsa-mir-140
FAM182A	hsa-mir-141
FAM182A	hsa-mir-200a
FAM182A	hsa-mir-144
FAM182A	hsa-mir-150
FAM182A	hsa-mir-155
FAM182A	hsa-mir-17
FAM182A	hsa-mir-519d
FAM182A	hsa-mir-4262
FAM182A	hsa-mir-205
FAM182A	hsa-mir-214
FAM182A	hsa-mir-761
FAM182A	hsa-mir-223
FAM182A	hsa-mir-25
FAM182A	hsa-mir-32
FAM182A	hsa-mir-363
FAM182A	hsa-mir-367
FAM182A	hsa-mir-1297
FAM182A	hsa-mir-4465
FAM182A	hsa-mir-107
FAM182A	hsa-mir-506
FAM182A	hsa-mir-338
FAM182A	hsa-mir-425
FAM182A	hsa-mir-489
C20orf187	hsa-mir-205
C22orf24	hsa-mir-96
C22orf24	hsa-mir-507
C22orf24	hsa-mir-1271
C22orf24	hsa-mir-140
C22orf24	hsa-mir-145
C22orf24	hsa-mir-152
C22orf24	hsa-mir-150
C22orf24	hsa-mir-182
C22orf24	hsa-mir-184
C22orf24	hsa-mir-206
C22orf24	hsa-mir-613
C22orf24	hsa-mir-204
C22orf24	hsa-mir-211
C22orf24	hsa-mir-214
C22orf24	hsa-mir-761
C22orf24	hsa-mir-221
C22orf24	hsa-mir-222
C22orf24	hsa-mir-122
TTTY1B	hsa-mir-195
TTTY1B	hsa-mir-424
TTTY1B	hsa-mir-497
TTTY1B	hsa-mir-338
TTTY1B	hsa-mir-670
TTTY1B	hsa-mir-4319
TTTY1	hsa-mir-195
TTTY1	hsa-mir-424
TTTY1	hsa-mir-497
TTTY1	hsa-mir-338
TTTY1	hsa-mir-670
TTTY1	hsa-mir-4319
H19	hsa-mir-301b
H19	hsa-mir-454
H19	hsa-mir-4295
H19	hsa-mir-4295
H19	hsa-mir-3666
H19	hsa-mir-3666
H19	hsa-mir-132
H19	hsa-mir-212
H19	hsa-mir-140
H19	hsa-mir-141
H19	hsa-mir-200a
H19	hsa-mir-152
H19	hsa-mir-17
H19	hsa-mir-93
H19	hsa-mir-519d
H19	hsa-mir-193b
H19	hsa-mir-206
H19	hsa-mir-613
H19	hsa-mir-216b
H19	hsa-mir-22
H19	hsa-mir-107
H19	hsa-mir-338
TTTY9B	hsa-mir-143
TTTY9B	hsa-mir-4770
TTTY9B	hsa-mir-145
TTTY9B	hsa-mir-150
TTTY9B	hsa-mir-195
TTTY9B	hsa-mir-424
TTTY9B	hsa-mir-497
TTTY9B	hsa-mir-17
TTTY9B	hsa-mir-93
TTTY9B	hsa-mir-519d
TTTY9B	hsa-mir-183
TTTY9B	hsa-mir-210
TTTY9B	hsa-mir-122
TTTY9B	hsa-mir-25
TTTY9B	hsa-mir-32
TTTY9B	hsa-mir-363
TTTY9B	hsa-mir-367
TTTY9B	hsa-mir-107
TTTY9B	hsa-mir-506
AC091132.1	hsa-mir-31
TTTY6	hsa-mir-145
TTTY6	hsa-mir-4262
TTTY6	hsa-mir-429
TTTY6	hsa-mir-205
TTTY6	hsa-mir-670
TTTY6	hsa-mir-4319
TTTY6B	hsa-mir-145
TTTY6B	hsa-mir-4262
TTTY6B	hsa-mir-429
TTTY6B	hsa-mir-205
TTTY6B	hsa-mir-670
TTTY6B	hsa-mir-4319
LINC00470	hsa-mir-503
LINC00470	hsa-mir-551a
LINC00470	hsa-mir-140
LINC00470	hsa-mir-141
LINC00470	hsa-mir-200a
LINC00470	hsa-mir-143
LINC00470	hsa-mir-4770
LINC00470	hsa-mir-144
LINC00470	hsa-mir-145
LINC00470	hsa-mir-150
LINC00470	hsa-mir-195
LINC00470	hsa-mir-424
LINC00470	hsa-mir-497
LINC00470	hsa-mir-98
LINC00470	hsa-mir-4458
LINC00470	hsa-mir-4500
LINC00470	hsa-mir-193b
LINC00470	hsa-mir-429
LINC00470	hsa-mir-214
LINC00470	hsa-mir-761
LINC00470	hsa-mir-216a
LINC00470	hsa-mir-216b
LINC00470	hsa-mir-508
LINC00470	hsa-mir-122
LINC00470	hsa-mir-1297
LINC00470	hsa-mir-4465
LINC00470	hsa-mir-506
LINC00470	hsa-mir-338
LINC00470	hsa-mir-383
C7orf69	hsa-mir-223
C7orf69	hsa-mir-1297
C7orf69	hsa-mir-4465
C7orf69	hsa-mir-31
C7orf69	hsa-mir-506
C7orf69	hsa-mir-383
AC022098.1	hsa-mir-132
AC022098.1	hsa-mir-212
AC022098.1	hsa-mir-155
AC022098.1	hsa-mir-223
AC022098.1	hsa-mir-338
AL138831.1	hsa-mir-301b
AL138831.1	hsa-mir-454
AL138831.1	hsa-mir-4295
AL138831.1	hsa-mir-3666
AL138831.1	hsa-mir-155
LINC00525	hsa-mir-301b
LINC00525	hsa-mir-454
LINC00525	hsa-mir-4295
LINC00525	hsa-mir-3666
LINC00525	hsa-mir-132
LINC00525	hsa-mir-212
LINC00525	hsa-mir-96
LINC00525	hsa-mir-507
LINC00525	hsa-mir-1271
LINC00525	hsa-mir-141
LINC00525	hsa-mir-200a
LINC00525	hsa-mir-152
LINC00525	hsa-mir-155
LINC00525	hsa-mir-182
LINC00525	hsa-mir-193b
LINC00525	hsa-mir-21
LINC00525	hsa-mir-221
LINC00525	hsa-mir-222
LINC00525	hsa-mir-223
LINC00525	hsa-mir-31
LINC00525	hsa-mir-338
LINC00525	hsa-mir-383
LINC00525	hsa-mir-670
LINC00525	hsa-mir-4319
TTTY7	hsa-mir-132
TTTY7	hsa-mir-212
TTTY7	hsa-mir-137
TTTY7	hsa-mir-152
TTTY7	hsa-mir-4262
TTTY7	hsa-mir-214
TTTY7	hsa-mir-761
TTTY7	hsa-mir-508
TTTY7	hsa-mir-25
TTTY7	hsa-mir-32
TTTY7	hsa-mir-363
TTTY7	hsa-mir-367
TTTY7	hsa-mir-375
TTTY7B	hsa-mir-132
TTTY7B	hsa-mir-212
TTTY7B	hsa-mir-137
TTTY7B	hsa-mir-152
TTTY7B	hsa-mir-4262
TTTY7B	hsa-mir-214
TTTY7B	hsa-mir-761
TTTY7B	hsa-mir-508
TTTY7B	hsa-mir-25
TTTY7B	hsa-mir-32
TTTY7B	hsa-mir-363
TTTY7B	hsa-mir-367
TTTY7B	hsa-mir-375
C20orf78	hsa-mir-204
C20orf78	hsa-mir-211
C20orf78	hsa-mir-31
C20orf78	hsa-mir-338
C20orf78	hsa-mir-425
C20orf78	hsa-mir-489
LINC00266-1	hsa-mir-140
LINC00266-1	hsa-mir-144
LINC00266-1	hsa-mir-145
LINC00266-1	hsa-mir-152
LINC00266-1	hsa-mir-4262
LINC00266-1	hsa-mir-217
LINC00266-1	hsa-mir-25
LINC00266-1	hsa-mir-32
LINC00266-1	hsa-mir-363
LINC00266-1	hsa-mir-367
LINC00266-1	hsa-mir-1297
LINC00266-1	hsa-mir-4465
AGAP11	hsa-mir-551a
AGAP11	hsa-mir-93
AGAP11	hsa-mir-106a
AGAP11	hsa-mir-372
AGAP11	hsa-mir-373
AGAP11	hsa-mir-141
AGAP11	hsa-mir-200a
AGAP11	hsa-mir-143
AGAP11	hsa-mir-4770
AGAP11	hsa-mir-145
AGAP11	hsa-mir-152
AGAP11	hsa-mir-150
AGAP11	hsa-mir-155
AGAP11	hsa-mir-195
AGAP11	hsa-mir-424
AGAP11	hsa-mir-497
AGAP11	hsa-mir-17
AGAP11	hsa-mir-519d
AGAP11	hsa-mir-4262
AGAP11	hsa-mir-182
AGAP11	hsa-mir-193b
AGAP11	hsa-mir-206
AGAP11	hsa-mir-613
AGAP11	hsa-mir-204
AGAP11	hsa-mir-211
AGAP11	hsa-mir-205
AGAP11	hsa-mir-21
AGAP11	hsa-mir-214
AGAP11	hsa-mir-761
AGAP11	hsa-mir-216b
AGAP11	hsa-mir-217
AGAP11	hsa-mir-22
AGAP11	hsa-mir-1297
AGAP11	hsa-mir-4465
AGAP11	hsa-mir-107
AGAP11	hsa-mir-506
AGAP11	hsa-mir-375
PART1	hsa-mir-301b
PART1	hsa-mir-454
PART1	hsa-mir-4295
PART1	hsa-mir-3666
PART1	hsa-mir-100
PART1	hsa-mir-141
PART1	hsa-mir-200a
PART1	hsa-mir-143
PART1	hsa-mir-4770
PART1	hsa-mir-145
PART1	hsa-mir-152
PART1	hsa-mir-150
PART1	hsa-mir-155
PART1	hsa-mir-195
PART1	hsa-mir-424
PART1	hsa-mir-497
PART1	hsa-mir-187
PART1	hsa-mir-206
PART1	hsa-mir-613
PART1	hsa-mir-429
PART1	hsa-mir-204
PART1	hsa-mir-211
PART1	hsa-mir-205
PART1	hsa-mir-21
PART1	hsa-mir-214
PART1	hsa-mir-761
PART1	hsa-mir-508
PART1	hsa-mir-22
PART1	hsa-mir-122
PART1	hsa-mir-25
PART1	hsa-mir-32
PART1	hsa-mir-363
PART1	hsa-mir-367
PART1	hsa-mir-1297
PART1	hsa-mir-4465
PART1	hsa-mir-31
PART1	hsa-mir-670
PART1	hsa-mir-4319
LINC00467	hsa-mir-204
LINC00467	hsa-mir-211
LINC00467	hsa-mir-205
LINC00467	hsa-mir-107
FAM27C	hsa-mir-551a
FAM27C	hsa-mir-145
FAM27C	hsa-mir-150
FAM27C	hsa-mir-670
FAM27C	hsa-mir-4319
C1orf147	hsa-mir-96
C1orf147	hsa-mir-507
C1orf147	hsa-mir-1271
C1orf147	hsa-mir-137
C1orf147	hsa-mir-140
C1orf147	hsa-mir-141
C1orf147	hsa-mir-200a
C1orf147	hsa-mir-144
C1orf147	hsa-mir-150
C1orf147	hsa-mir-98
C1orf147	hsa-mir-4458
C1orf147	hsa-mir-4500
C1orf147	hsa-mir-193b
C1orf147	hsa-mir-204
C1orf147	hsa-mir-211
C1orf147	hsa-mir-205
C1orf147	hsa-mir-21
C1orf147	hsa-mir-223
C1orf147	hsa-mir-25
C1orf147	hsa-mir-32
C1orf147	hsa-mir-363
C1orf147	hsa-mir-367
C1orf147	hsa-mir-31
C1orf147	hsa-mir-670
C1orf147	hsa-mir-4319
SMAD5-AS1	hsa-mir-503
SMAD5-AS1	hsa-mir-145
SMAD5-AS1	hsa-mir-150
SMAD5-AS1	hsa-mir-195
SMAD5-AS1	hsa-mir-424
SMAD5-AS1	hsa-mir-497
SMAD5-AS1	hsa-mir-4262
SMAD5-AS1	hsa-mir-204
SMAD5-AS1	hsa-mir-211
SMAD5-AS1	hsa-mir-205
SMAD5-AS1	hsa-mir-21
SMAD5-AS1	hsa-mir-217
SMAD5-AS1	hsa-mir-508
SMAD5-AS1	hsa-mir-223
SMAD5-AS1	hsa-mir-670
SMAD5-AS1	hsa-mir-4319
C10orf25	hsa-mir-93
C10orf25	hsa-mir-106a
C10orf25	hsa-mir-372
C10orf25	hsa-mir-373
C10orf25	hsa-mir-145
C10orf25	hsa-mir-155
C10orf25	hsa-mir-17
C10orf25	hsa-mir-519d
C10orf25	hsa-mir-98
C10orf25	hsa-mir-4458
C10orf25	hsa-mir-4500
C10orf25	hsa-mir-205
C10orf25	hsa-mir-216a
C10orf25	hsa-mir-107
C10orf25	hsa-mir-506
C10orf25	hsa-mir-338
AC011498.1	hsa-mir-150
AC011498.1	hsa-mir-184
AC011498.1	hsa-mir-187
AC011498.1	hsa-mir-205
AC011498.1	hsa-mir-25
AC011498.1	hsa-mir-32
AC011498.1	hsa-mir-363
AC011498.1	hsa-mir-367
AC011498.1	hsa-mir-375
AC011498.1	hsa-mir-670
AC011498.1	hsa-mir-4319
TMEM99	hsa-mir-503
TMEM99	hsa-mir-140
TMEM99	hsa-mir-141
TMEM99	hsa-mir-200a
TMEM99	hsa-mir-143
TMEM99	hsa-mir-4770
TMEM99	hsa-mir-145
TMEM99	hsa-mir-98
TMEM99	hsa-mir-4458
TMEM99	hsa-mir-4500
TMEM99	hsa-mir-216a
TMEM99	hsa-mir-216b
TMEM99	hsa-mir-25
TMEM99	hsa-mir-32
TMEM99	hsa-mir-363
TMEM99	hsa-mir-367
TMEM99	hsa-mir-1297
TMEM99	hsa-mir-4465
TMEM99	hsa-mir-506
TMEM99	hsa-mir-670
TMEM99	hsa-mir-4319
AC009065.1	hsa-mir-93
AC009065.1	hsa-mir-106a
AC009065.1	hsa-mir-372
AC009065.1	hsa-mir-373
AC009065.1	hsa-mir-214
AC009065.1	hsa-mir-761
FAM27E3	hsa-mir-187
AC021066.1	hsa-mir-503
AC021066.1	hsa-mir-143
AC021066.1	hsa-mir-4770
AC021066.1	hsa-mir-4262
AC021066.1	hsa-mir-98
AC021066.1	hsa-mir-4458
AC021066.1	hsa-mir-4500
AC021066.1	hsa-mir-193b
AC021066.1	hsa-mir-205
AC021066.1	hsa-mir-214
AC021066.1	hsa-mir-761
AC021066.1	hsa-mir-22
AC021066.1	hsa-mir-31
AC021066.1	hsa-mir-107
AC021066.1	hsa-mir-338
AC021066.1	hsa-mir-375
AC021066.1	hsa-mir-383
AC021066.1	hsa-mir-670
AC021066.1	hsa-mir-4319
AC005280.1	hsa-mir-96
AC005280.1	hsa-mir-507
AC005280.1	hsa-mir-1271
AC005280.1	hsa-mir-143
AC005280.1	hsa-mir-4770
AC005280.1	hsa-mir-195
AC005280.1	hsa-mir-424
AC005280.1	hsa-mir-497
AC005280.1	hsa-mir-182
AC005280.1	hsa-mir-184
AC005280.1	hsa-mir-98
AC005280.1	hsa-mir-4458
AC005280.1	hsa-mir-4500
AC005280.1	hsa-mir-193b
AC005280.1	hsa-mir-214
AC005280.1	hsa-mir-761
AC005280.1	hsa-mir-107
AC005280.1	hsa-mir-338
LINC00208	hsa-mir-503
LINC00208	hsa-mir-93
LINC00208	hsa-mir-106a
LINC00208	hsa-mir-372
LINC00208	hsa-mir-373
LINC00208	hsa-mir-140
LINC00208	hsa-mir-141
LINC00208	hsa-mir-200a
LINC00208	hsa-mir-150
LINC00208	hsa-mir-155
LINC00208	hsa-mir-195
LINC00208	hsa-mir-424
LINC00208	hsa-mir-497
LINC00208	hsa-mir-216a
LINC00208	hsa-mir-22
LINC00208	hsa-mir-223
LINC00208	hsa-mir-670
LINC00208	hsa-mir-4319
SHANK2-AS3	hsa-mir-96
SHANK2-AS3	hsa-mir-507
SHANK2-AS3	hsa-mir-1271
SHANK2-AS3	hsa-mir-145
SHANK2-AS3	hsa-mir-150
SHANK2-AS3	hsa-mir-187
SHANK2-AS3	hsa-mir-204
SHANK2-AS3	hsa-mir-211
SHANK2-AS3	hsa-mir-205
SHANK2-AS3	hsa-mir-122
MIR31HG	hsa-mir-193b
MIR31HG	hsa-mir-206
MIR31HG	hsa-mir-613
MIR31HG	hsa-mir-214
MIR31HG	hsa-mir-761
C11orf40	hsa-mir-152
C11orf40	hsa-mir-204
C11orf40	hsa-mir-211
C11orf40	hsa-mir-214
C11orf40	hsa-mir-761
C11orf40	hsa-mir-1297
C11orf40	hsa-mir-4465
AC068020.1	hsa-mir-96
AC068020.1	hsa-mir-507
AC068020.1	hsa-mir-1271
AC068020.1	hsa-mir-140
AC068020.1	hsa-mir-141
AC068020.1	hsa-mir-200a
AC068020.1	hsa-mir-155
AC068020.1	hsa-mir-195
AC068020.1	hsa-mir-424
AC068020.1	hsa-mir-497
AC068020.1	hsa-mir-182
AC068020.1	hsa-mir-205
AC068020.1	hsa-mir-214
AC068020.1	hsa-mir-761
AC068020.1	hsa-mir-217
AC068020.1	hsa-mir-22
AC068020.1	hsa-mir-25
AC068020.1	hsa-mir-32
AC068020.1	hsa-mir-363
AC068020.1	hsa-mir-367
AC068020.1	hsa-mir-107
AC068020.1	hsa-mir-338
AC068020.1	hsa-mir-670
AC068020.1	hsa-mir-4319
CCDC13-AS1	hsa-mir-503
CCDC13-AS1	hsa-mir-301b
CCDC13-AS1	hsa-mir-454
CCDC13-AS1	hsa-mir-4295
CCDC13-AS1	hsa-mir-3666
CCDC13-AS1	hsa-mir-141
CCDC13-AS1	hsa-mir-200a
CCDC13-AS1	hsa-mir-143
CCDC13-AS1	hsa-mir-4770
CCDC13-AS1	hsa-mir-145
CCDC13-AS1	hsa-mir-152
CCDC13-AS1	hsa-mir-150
CCDC13-AS1	hsa-mir-195
CCDC13-AS1	hsa-mir-424
CCDC13-AS1	hsa-mir-497
CCDC13-AS1	hsa-mir-4262
CCDC13-AS1	hsa-mir-193b
CCDC13-AS1	hsa-mir-204
CCDC13-AS1	hsa-mir-211
CCDC13-AS1	hsa-mir-205
CCDC13-AS1	hsa-mir-214
CCDC13-AS1	hsa-mir-761
CCDC13-AS1	hsa-mir-22
CCDC13-AS1	hsa-mir-107
SNHG11	hsa-mir-132
SNHG11	hsa-mir-212
SNHG11	hsa-mir-93
SNHG11	hsa-mir-106a
SNHG11	hsa-mir-372
SNHG11	hsa-mir-373
SNHG11	hsa-mir-141
SNHG11	hsa-mir-200a
SNHG11	hsa-mir-152
SNHG11	hsa-mir-155
SNHG11	hsa-mir-17
SNHG11	hsa-mir-519d
SNHG11	hsa-mir-183
SNHG11	hsa-mir-184
SNHG11	hsa-mir-184
SNHG11	hsa-mir-214
SNHG11	hsa-mir-761
SNHG11	hsa-mir-22
SNHG11	hsa-mir-122
SNHG11	hsa-mir-31
SNHG11	hsa-mir-107
GRIK1-AS1	hsa-mir-132
GRIK1-AS1	hsa-mir-212
GRIK1-AS1	hsa-mir-145
GRIK1-AS1	hsa-mir-204
GRIK1-AS1	hsa-mir-211
GRIK1-AS1	hsa-mir-205
GRIK1-AS1	hsa-mir-214
GRIK1-AS1	hsa-mir-761
GRIK1-AS1	hsa-mir-221
GRIK1-AS1	hsa-mir-222
GRIK1-AS1	hsa-mir-506
GRIK1-AS1	hsa-mir-338
GRIK1-AS1	hsa-mir-375
GRIK1-AS1	hsa-mir-383
FAM182B	hsa-mir-551a
FAM182B	hsa-mir-143
FAM182B	hsa-mir-4770
FAM182B	hsa-mir-144
FAM182B	hsa-mir-193b
FAM182B	hsa-mir-206
FAM182B	hsa-mir-613
FAM182B	hsa-mir-25
FAM182B	hsa-mir-32
FAM182B	hsa-mir-363
FAM182B	hsa-mir-367
FAM182B	hsa-mir-107
FAM182B	hsa-mir-670
FAM182B	hsa-mir-4319
AC006557.1	hsa-mir-150
LINC00476	hsa-mir-301b
LINC00476	hsa-mir-454
LINC00476	hsa-mir-4295
LINC00476	hsa-mir-3666
LINC00476	hsa-mir-132
LINC00476	hsa-mir-212
LINC00476	hsa-mir-93
LINC00476	hsa-mir-106a
LINC00476	hsa-mir-372
LINC00476	hsa-mir-373
LINC00476	hsa-mir-140
LINC00476	hsa-mir-144
LINC00476	hsa-mir-152
LINC00476	hsa-mir-150
LINC00476	hsa-mir-155
LINC00476	hsa-mir-195
LINC00476	hsa-mir-424
LINC00476	hsa-mir-497
LINC00476	hsa-mir-17
LINC00476	hsa-mir-519d
LINC00476	hsa-mir-183
LINC00476	hsa-mir-193b
LINC00476	hsa-mir-205
LINC00476	hsa-mir-21
LINC00476	hsa-mir-214
LINC00476	hsa-mir-761
LINC00476	hsa-mir-216a
LINC00476	hsa-mir-216b
LINC00476	hsa-mir-508
LINC00476	hsa-mir-221
LINC00476	hsa-mir-222
LINC00476	hsa-mir-122
LINC00476	hsa-mir-1297
LINC00476	hsa-mir-4465
LINC00476	hsa-mir-107
LINC00476	hsa-mir-338
LINC00476	hsa-mir-670
LINC00476	hsa-mir-4319
C11orf44	hsa-mir-141
C11orf44	hsa-mir-200a
C11orf44	hsa-mir-145
C11orf44	hsa-mir-183
C11orf44	hsa-mir-192
C11orf44	hsa-mir-215
C11orf44	hsa-mir-193b
C11orf44	hsa-mir-214
C11orf44	hsa-mir-761
C11orf44	hsa-mir-25
C11orf44	hsa-mir-32
C11orf44	hsa-mir-363
C11orf44	hsa-mir-367
C11orf44	hsa-mir-1297
C11orf44	hsa-mir-4465
C11orf44	hsa-mir-506
C11orf44	hsa-mir-338
C11orf44	hsa-mir-375
C11orf44	hsa-mir-425
C11orf44	hsa-mir-489
C15orf54	hsa-mir-301b
C15orf54	hsa-mir-454
C15orf54	hsa-mir-4295
C15orf54	hsa-mir-3666
C15orf54	hsa-mir-132
C15orf54	hsa-mir-212
C15orf54	hsa-mir-93
C15orf54	hsa-mir-106a
C15orf54	hsa-mir-372
C15orf54	hsa-mir-373
C15orf54	hsa-mir-143
C15orf54	hsa-mir-4770
C15orf54	hsa-mir-150
C15orf54	hsa-mir-195
C15orf54	hsa-mir-424
C15orf54	hsa-mir-497
C15orf54	hsa-mir-4262
C15orf54	hsa-mir-182
C15orf54	hsa-mir-206
C15orf54	hsa-mir-613
C15orf54	hsa-mir-429
C15orf54	hsa-mir-214
C15orf54	hsa-mir-761
C15orf54	hsa-mir-221
C15orf54	hsa-mir-222
C15orf54	hsa-mir-31
C15orf54	hsa-mir-107
C15orf54	hsa-mir-338
C15orf54	hsa-mir-375
C15orf54	hsa-mir-670
C15orf54	hsa-mir-4319
AP001266.1	hsa-mir-503
AP001266.1	hsa-mir-141
AP001266.1	hsa-mir-200a
AP001266.1	hsa-mir-152
AP001266.1	hsa-mir-150
AP001266.1	hsa-mir-195
AP001266.1	hsa-mir-424
AP001266.1	hsa-mir-497
AP001266.1	hsa-mir-183
AP001266.1	hsa-mir-98
AP001266.1	hsa-mir-4458
AP001266.1	hsa-mir-4500
AP001266.1	hsa-mir-214
AP001266.1	hsa-mir-761
AP001266.1	hsa-mir-22
AP001266.1	hsa-mir-221
AP001266.1	hsa-mir-222
AP001266.1	hsa-mir-122
AP001266.1	hsa-mir-31
AP001266.1	hsa-mir-107
AP001266.1	hsa-mir-338
AC009336.1	hsa-mir-182
AC009336.1	hsa-mir-22
AC009336.1	hsa-mir-107
AC127496.1	hsa-mir-503
AC127496.1	hsa-mir-96
AC127496.1	hsa-mir-507
AC127496.1	hsa-mir-1271
AC127496.1	hsa-mir-143
AC127496.1	hsa-mir-4770
AC127496.1	hsa-mir-195
AC127496.1	hsa-mir-424
AC127496.1	hsa-mir-497
AC127496.1	hsa-mir-182
AC127496.1	hsa-mir-183
AC127496.1	hsa-mir-204
AC127496.1	hsa-mir-211
AC127496.1	hsa-mir-210
AC127496.1	hsa-mir-214
AC127496.1	hsa-mir-761
AC127496.1	hsa-mir-122
AC127496.1	hsa-mir-670
AC127496.1	hsa-mir-4319
AL357153.1	hsa-mir-301b
AL357153.1	hsa-mir-454
AL357153.1	hsa-mir-4295
AL357153.1	hsa-mir-3666
AL357153.1	hsa-mir-132
AL357153.1	hsa-mir-212
AL357153.1	hsa-mir-141
AL357153.1	hsa-mir-200a
AL357153.1	hsa-mir-144
AL357153.1	hsa-mir-152
AL357153.1	hsa-mir-4262
AL357153.1	hsa-mir-183
AL357153.1	hsa-mir-98
AL357153.1	hsa-mir-4458
AL357153.1	hsa-mir-4500
AL357153.1	hsa-mir-187
AL357153.1	hsa-mir-192
AL357153.1	hsa-mir-215
AL357153.1	hsa-mir-206
AL357153.1	hsa-mir-613
AL357153.1	hsa-mir-217
AL357153.1	hsa-mir-25
AL357153.1	hsa-mir-32
AL357153.1	hsa-mir-363
AL357153.1	hsa-mir-367
AL357153.1	hsa-mir-1297
AL357153.1	hsa-mir-4465
AL357153.1	hsa-mir-31
AL357153.1	hsa-mir-107
AL357153.1	hsa-mir-383
DLEU1	hsa-mir-503
DLEU1	hsa-mir-551a
DLEU1	hsa-mir-301b
DLEU1	hsa-mir-454
DLEU1	hsa-mir-4295
DLEU1	hsa-mir-3666
DLEU1	hsa-mir-132
DLEU1	hsa-mir-212
DLEU1	hsa-mir-93
DLEU1	hsa-mir-106a
DLEU1	hsa-mir-372
DLEU1	hsa-mir-373
DLEU1	hsa-mir-96
DLEU1	hsa-mir-507
DLEU1	hsa-mir-1271
DLEU1	hsa-mir-100
DLEU1	hsa-mir-137
DLEU1	hsa-mir-140
DLEU1	hsa-mir-141
DLEU1	hsa-mir-200a
DLEU1	hsa-mir-143
DLEU1	hsa-mir-4770
DLEU1	hsa-mir-145
DLEU1	hsa-mir-152
DLEU1	hsa-mir-150
DLEU1	hsa-mir-155
DLEU1	hsa-mir-195
DLEU1	hsa-mir-424
DLEU1	hsa-mir-497
DLEU1	hsa-mir-17
DLEU1	hsa-mir-519d
DLEU1	hsa-mir-4262
DLEU1	hsa-mir-182
DLEU1	hsa-mir-98
DLEU1	hsa-mir-4458
DLEU1	hsa-mir-4500
DLEU1	hsa-mir-206
DLEU1	hsa-mir-613
DLEU1	hsa-mir-429
DLEU1	hsa-mir-204
DLEU1	hsa-mir-211
DLEU1	hsa-mir-205
DLEU1	hsa-mir-214
DLEU1	hsa-mir-761
DLEU1	hsa-mir-216a
DLEU1	hsa-mir-216b
DLEU1	hsa-mir-217
DLEU1	hsa-mir-508
DLEU1	hsa-mir-22
DLEU1	hsa-mir-223
DLEU1	hsa-mir-122
DLEU1	hsa-mir-25
DLEU1	hsa-mir-32
DLEU1	hsa-mir-363
DLEU1	hsa-mir-367
DLEU1	hsa-mir-31
DLEU1	hsa-mir-107
DLEU1	hsa-mir-506
DLEU1	hsa-mir-338
DLEU1	hsa-mir-375
DLEU1	hsa-mir-425
DLEU1	hsa-mir-489
DLEU1	hsa-mir-670
DLEU1	hsa-mir-4319
AC087269.1	hsa-mir-195
AC087269.1	hsa-mir-424
AC087269.1	hsa-mir-497
AC087269.1	hsa-mir-214
AC087269.1	hsa-mir-761
AC087269.1	hsa-mir-22
AC087269.1	hsa-mir-31
AC087269.1	hsa-mir-375
AL033381.1	hsa-mir-503
AL033381.1	hsa-mir-301b
AL033381.1	hsa-mir-454
AL033381.1	hsa-mir-4295
AL033381.1	hsa-mir-3666
AL033381.1	hsa-mir-145
AL033381.1	hsa-mir-195
AL033381.1	hsa-mir-424
AL033381.1	hsa-mir-497
AL033381.1	hsa-mir-4262
AL033381.1	hsa-mir-192
AL033381.1	hsa-mir-215
AL033381.1	hsa-mir-429
AL033381.1	hsa-mir-204
AL033381.1	hsa-mir-211
AL033381.1	hsa-mir-122
AL033381.1	hsa-mir-31
AL033381.1	hsa-mir-506
AL033381.1	hsa-mir-383
C20orf197	hsa-mir-93
C20orf197	hsa-mir-106a
C20orf197	hsa-mir-372
C20orf197	hsa-mir-373
C20orf197	hsa-mir-137
C20orf197	hsa-mir-140
C20orf197	hsa-mir-143
C20orf197	hsa-mir-4770
C20orf197	hsa-mir-144
C20orf197	hsa-mir-150
C20orf197	hsa-mir-17
C20orf197	hsa-mir-519d
C20orf197	hsa-mir-508
C20orf197	hsa-mir-122
C20orf197	hsa-mir-25
C20orf197	hsa-mir-32
C20orf197	hsa-mir-363
C20orf197	hsa-mir-367
C20orf197	hsa-mir-338
C20orf197	hsa-mir-383
TTTY14	hsa-mir-93
TTTY14	hsa-mir-106a
TTTY14	hsa-mir-372
TTTY14	hsa-mir-373
TTTY14	hsa-mir-137
TTTY14	hsa-mir-150
TTTY14	hsa-mir-17
TTTY14	hsa-mir-519d
TTTY14	hsa-mir-184
TTTY14	hsa-mir-204
TTTY14	hsa-mir-211
TTTY14	hsa-mir-205
TTTY14	hsa-mir-217
TTTY14	hsa-mir-508
TTTY14	hsa-mir-22
TTTY14	hsa-mir-1297
TTTY14	hsa-mir-4465
TTTY14	hsa-mir-31
TTTY14	hsa-mir-338
TTTY14	hsa-mir-670
TTTY14	hsa-mir-4319
C15orf56	hsa-mir-143
C15orf56	hsa-mir-4770
C15orf56	hsa-mir-144
C15orf56	hsa-mir-150
C15orf56	hsa-mir-155
C15orf56	hsa-mir-195
C15orf56	hsa-mir-424
C15orf56	hsa-mir-497
C15orf56	hsa-mir-4262
C15orf56	hsa-mir-182
C15orf56	hsa-mir-183
C15orf56	hsa-mir-206
C15orf56	hsa-mir-613
C15orf56	hsa-mir-214
C15orf56	hsa-mir-761
C15orf56	hsa-mir-216b
C15orf56	hsa-mir-122
C15orf56	hsa-mir-506
C15orf56	hsa-mir-338
LINC00303	hsa-mir-132
LINC00303	hsa-mir-212
LINC00303	hsa-mir-143
LINC00303	hsa-mir-4770
LINC00303	hsa-mir-150
LINC00303	hsa-mir-205
LINC00303	hsa-mir-216a
LINC00303	hsa-mir-508
LINC00303	hsa-mir-22
LINC00303	hsa-mir-122
LINC00303	hsa-mir-670
LINC00303	hsa-mir-4319
MIR7-3HG	hsa-mir-145
MIR7-3HG	hsa-mir-150
MIR7-3HG	hsa-mir-204
MIR7-3HG	hsa-mir-211
MIR7-3HG	hsa-mir-223
AL358781.1	hsa-mir-192
AL358781.1	hsa-mir-215
AL358781.1	hsa-mir-508
MRVI1-AS1	hsa-mir-137
MRVI1-AS1	hsa-mir-152
MRVI1-AS1	hsa-mir-183
MRVI1-AS1	hsa-mir-98
MRVI1-AS1	hsa-mir-4458
MRVI1-AS1	hsa-mir-4500
MRVI1-AS1	hsa-mir-205
MRVI1-AS1	hsa-mir-214
MRVI1-AS1	hsa-mir-761
MRVI1-AS1	hsa-mir-221
MRVI1-AS1	hsa-mir-222
MRVI1-AS1	hsa-mir-107
MRVI1-AS1	hsa-mir-338
AP006621.1	hsa-mir-301b
AP006621.1	hsa-mir-454
AP006621.1	hsa-mir-4295
AP006621.1	hsa-mir-3666
AP006621.1	hsa-mir-150
AP006621.1	hsa-mir-191
AP006621.1	hsa-mir-31
AP006621.1	hsa-mir-338
C8orf31	hsa-mir-132
C8orf31	hsa-mir-212
C8orf31	hsa-mir-93
C8orf31	hsa-mir-106a
C8orf31	hsa-mir-372
C8orf31	hsa-mir-373
C8orf31	hsa-mir-96
C8orf31	hsa-mir-507
C8orf31	hsa-mir-1271
C8orf31	hsa-mir-144
C8orf31	hsa-mir-150
C8orf31	hsa-mir-182
C8orf31	hsa-mir-204
C8orf31	hsa-mir-211
C8orf31	hsa-mir-210
C8orf31	hsa-mir-22
C8orf31	hsa-mir-221
C8orf31	hsa-mir-222
C8orf31	hsa-mir-122
C8orf31	hsa-mir-25
C8orf31	hsa-mir-32
C8orf31	hsa-mir-363
C8orf31	hsa-mir-367
C8orf31	hsa-mir-107
C8orf31	hsa-mir-338
C8orf31	hsa-mir-375
C8orf31	hsa-mir-670
C8orf31	hsa-mir-4319
AP002478.1	hsa-mir-503
AP002478.1	hsa-mir-551a
AP002478.1	hsa-mir-93
AP002478.1	hsa-mir-106a
AP002478.1	hsa-mir-372
AP002478.1	hsa-mir-373
AP002478.1	hsa-mir-144
AP002478.1	hsa-mir-150
AP002478.1	hsa-mir-195
AP002478.1	hsa-mir-424
AP002478.1	hsa-mir-497
AP002478.1	hsa-mir-17
AP002478.1	hsa-mir-519d
AP002478.1	hsa-mir-182
AP002478.1	hsa-mir-184
AP002478.1	hsa-mir-192
AP002478.1	hsa-mir-215
AP002478.1	hsa-mir-205
AP002478.1	hsa-mir-216a
AP002478.1	hsa-mir-508
AP002478.1	hsa-mir-122
AP002478.1	hsa-mir-1297
AP002478.1	hsa-mir-4465
AP002478.1	hsa-mir-338
AP002478.1	hsa-mir-425
AP002478.1	hsa-mir-489
LINC00469	hsa-mir-301b
LINC00469	hsa-mir-454
LINC00469	hsa-mir-4295
LINC00469	hsa-mir-3666
LINC00469	hsa-mir-140
LINC00469	hsa-mir-4262
LINC00469	hsa-mir-187
LINC00469	hsa-mir-214
LINC00469	hsa-mir-761
LINC00469	hsa-mir-216b
LINC00469	hsa-mir-508
LINC00469	hsa-mir-22
LINC00469	hsa-mir-223
LINC00469	hsa-mir-107
LINC00469	hsa-mir-338
LINC00469	hsa-mir-670
LINC00469	hsa-mir-4319
AC024940.1	hsa-mir-152
AC024940.1	hsa-mir-210
AC024940.1	hsa-mir-670
AC024940.1	hsa-mir-4319
AL355390.1	hsa-mir-503
AL355390.1	hsa-mir-141
AL355390.1	hsa-mir-200a
AL355390.1	hsa-mir-143
AL355390.1	hsa-mir-4770
AL355390.1	hsa-mir-144
AL355390.1	hsa-mir-145
AL355390.1	hsa-mir-195
AL355390.1	hsa-mir-424
AL355390.1	hsa-mir-497
AL355390.1	hsa-mir-182
AL355390.1	hsa-mir-192
AL355390.1	hsa-mir-215
AL355390.1	hsa-mir-206
AL355390.1	hsa-mir-613
AL355390.1	hsa-mir-214
AL355390.1	hsa-mir-761
AL355390.1	hsa-mir-217
AL355390.1	hsa-mir-508
AL355390.1	hsa-mir-22
AL355390.1	hsa-mir-223
AL355390.1	hsa-mir-1297
AL355390.1	hsa-mir-4465
AL355390.1	hsa-mir-383
CASC2	hsa-mir-301b
CASC2	hsa-mir-454
CASC2	hsa-mir-4295
CASC2	hsa-mir-3666
CASC2	hsa-mir-132
CASC2	hsa-mir-212
CASC2	hsa-mir-93
CASC2	hsa-mir-106a
CASC2	hsa-mir-372
CASC2	hsa-mir-373
CASC2	hsa-mir-140
CASC2	hsa-mir-141
CASC2	hsa-mir-200a
CASC2	hsa-mir-143
CASC2	hsa-mir-4770
CASC2	hsa-mir-144
CASC2	hsa-mir-152
CASC2	hsa-mir-150
CASC2	hsa-mir-155
CASC2	hsa-mir-195
CASC2	hsa-mir-424
CASC2	hsa-mir-497
CASC2	hsa-mir-17
CASC2	hsa-mir-519d
CASC2	hsa-mir-4262
CASC2	hsa-mir-183
CASC2	hsa-mir-98
CASC2	hsa-mir-4458
CASC2	hsa-mir-4500
CASC2	hsa-mir-192
CASC2	hsa-mir-215
CASC2	hsa-mir-193b
CASC2	hsa-mir-206
CASC2	hsa-mir-613
CASC2	hsa-mir-429
CASC2	hsa-mir-204
CASC2	hsa-mir-211
CASC2	hsa-mir-205
CASC2	hsa-mir-21
CASC2	hsa-mir-214
CASC2	hsa-mir-761
CASC2	hsa-mir-216a
CASC2	hsa-mir-216b
CASC2	hsa-mir-217
CASC2	hsa-mir-221
CASC2	hsa-mir-222
CASC2	hsa-mir-25
CASC2	hsa-mir-32
CASC2	hsa-mir-363
CASC2	hsa-mir-367
CASC2	hsa-mir-31
CASC2	hsa-mir-107
CASC2	hsa-mir-506
CASC2	hsa-mir-338
CASC2	hsa-mir-383
CASC2	hsa-mir-425
CASC2	hsa-mir-489
CASC2	hsa-mir-670
CASC2	hsa-mir-4319
AC105206.1	hsa-mir-301b
AC105206.1	hsa-mir-454
AC105206.1	hsa-mir-4295
AC105206.1	hsa-mir-3666
AC105206.1	hsa-mir-93
AC105206.1	hsa-mir-106a
AC105206.1	hsa-mir-372
AC105206.1	hsa-mir-373
AC105206.1	hsa-mir-100
AC105206.1	hsa-mir-152
AC105206.1	hsa-mir-150
AC105206.1	hsa-mir-17
AC105206.1	hsa-mir-519d
AC105206.1	hsa-mir-182
AC105206.1	hsa-mir-216a
AC105206.1	hsa-mir-216b
AC105206.1	hsa-mir-217
AC105206.1	hsa-mir-122
AC105206.1	hsa-mir-31
AC105206.1	hsa-mir-107
AC105206.1	hsa-mir-383
AC105206.1	hsa-mir-425
AC105206.1	hsa-mir-489
AC105206.1	hsa-mir-670
AC105206.1	hsa-mir-4319
FAM87B	hsa-mir-152
FAM87B	hsa-mir-155
FAM87B	hsa-mir-17
FAM87B	hsa-mir-93
FAM87B	hsa-mir-519d
FAM87B	hsa-mir-193b
FAM87B	hsa-mir-206
FAM87B	hsa-mir-613
FAM87B	hsa-mir-205
FAM87B	hsa-mir-210
FAM87B	hsa-mir-214
FAM87B	hsa-mir-761
FAM87B	hsa-mir-221
FAM87B	hsa-mir-222
FAM87B	hsa-mir-107
FAM87B	hsa-mir-375
TMEM78	hsa-mir-301b
TMEM78	hsa-mir-454
TMEM78	hsa-mir-4295
TMEM78	hsa-mir-3666
TMEM78	hsa-mir-93
TMEM78	hsa-mir-106a
TMEM78	hsa-mir-372
TMEM78	hsa-mir-373
TMEM78	hsa-mir-143
TMEM78	hsa-mir-4770
TMEM78	hsa-mir-150
TMEM78	hsa-mir-17
TMEM78	hsa-mir-519d
TMEM78	hsa-mir-204
TMEM78	hsa-mir-211
TMEM78	hsa-mir-508
TMEM78	hsa-mir-223
TMEM78	hsa-mir-122
TMEM78	hsa-mir-25
TMEM78	hsa-mir-32
TMEM78	hsa-mir-363
TMEM78	hsa-mir-367
TMEM78	hsa-mir-31
TMEM78	hsa-mir-383
AC004917.1	hsa-mir-17
AC004917.1	hsa-mir-93
AC004917.1	hsa-mir-519d
ZNRF3-AS1	hsa-mir-93
ZNRF3-AS1	hsa-mir-106a
ZNRF3-AS1	hsa-mir-372
ZNRF3-AS1	hsa-mir-373
ZNRF3-AS1	hsa-mir-100
ZNRF3-AS1	hsa-mir-137
ZNRF3-AS1	hsa-mir-150
ZNRF3-AS1	hsa-mir-17
ZNRF3-AS1	hsa-mir-519d
ZNRF3-AS1	hsa-mir-183
ZNRF3-AS1	hsa-mir-98
ZNRF3-AS1	hsa-mir-4458
ZNRF3-AS1	hsa-mir-4500
ZNRF3-AS1	hsa-mir-206
ZNRF3-AS1	hsa-mir-613
ZNRF3-AS1	hsa-mir-204
ZNRF3-AS1	hsa-mir-211
ZNRF3-AS1	hsa-mir-205
ZNRF3-AS1	hsa-mir-508
ZNRF3-AS1	hsa-mir-122
ZNRF3-AS1	hsa-mir-338
C9orf62	hsa-mir-503
C9orf62	hsa-mir-150
C9orf62	hsa-mir-17
C9orf62	hsa-mir-93
C9orf62	hsa-mir-519d
C9orf62	hsa-mir-4262
C9orf62	hsa-mir-183
C9orf62	hsa-mir-214
C9orf62	hsa-mir-761
C9orf62	hsa-mir-107
C9orf62	hsa-mir-338
AC068473.1	hsa-mir-183
AC068473.1	hsa-mir-184
AC068473.1	hsa-mir-508
AC068473.1	hsa-mir-670
AC068473.1	hsa-mir-4319
AC006111.1	hsa-mir-301b
AC006111.1	hsa-mir-454
AC006111.1	hsa-mir-4295
AC006111.1	hsa-mir-3666
AC006111.1	hsa-mir-93
AC006111.1	hsa-mir-106a
AC006111.1	hsa-mir-372
AC006111.1	hsa-mir-373
AC006111.1	hsa-mir-150
AC006111.1	hsa-mir-17
AC006111.1	hsa-mir-519d
AC006111.1	hsa-mir-183
AC006111.1	hsa-mir-184
AC006111.1	hsa-mir-214
AC006111.1	hsa-mir-761
AC006111.1	hsa-mir-122
AC006111.1	hsa-mir-670
AC006111.1	hsa-mir-4319
LINC00314	hsa-mir-93
LINC00314	hsa-mir-106a
LINC00314	hsa-mir-372
LINC00314	hsa-mir-373
LINC00314	hsa-mir-143
LINC00314	hsa-mir-4770
LINC00314	hsa-mir-150
LINC00314	hsa-mir-204
LINC00314	hsa-mir-211
LINC00314	hsa-mir-122
C5orf64	hsa-mir-140
C5orf64	hsa-mir-141
C5orf64	hsa-mir-200a
C5orf64	hsa-mir-143
C5orf64	hsa-mir-4770
C5orf64	hsa-mir-152
C5orf64	hsa-mir-150
C5orf64	hsa-mir-155
C5orf64	hsa-mir-195
C5orf64	hsa-mir-424
C5orf64	hsa-mir-497
C5orf64	hsa-mir-17
C5orf64	hsa-mir-93
C5orf64	hsa-mir-519d
C5orf64	hsa-mir-182
C5orf64	hsa-mir-184
C5orf64	hsa-mir-429
C5orf64	hsa-mir-204
C5orf64	hsa-mir-211
C5orf64	hsa-mir-205
C5orf64	hsa-mir-21
C5orf64	hsa-mir-214
C5orf64	hsa-mir-761
C5orf64	hsa-mir-216b
C5orf64	hsa-mir-122
C5orf64	hsa-mir-1297
C5orf64	hsa-mir-4465
C5orf64	hsa-mir-31
C5orf64	hsa-mir-506
C5orf64	hsa-mir-338
C5orf64	hsa-mir-375
C5orf64	hsa-mir-383
C5orf64	hsa-mir-670
C5orf64	hsa-mir-4319
AC008738.1	hsa-mir-145
AC008738.1	hsa-mir-150
AC008738.1	hsa-mir-4262
AC008738.1	hsa-mir-210
AC008738.1	hsa-mir-22
AC008738.1	hsa-mir-31
AC008738.1	hsa-mir-375
AC008738.1	hsa-mir-383
AC087289.1	hsa-mir-301b
AC087289.1	hsa-mir-454
AC087289.1	hsa-mir-4295
AC087289.1	hsa-mir-3666
AC087289.1	hsa-mir-132
AC087289.1	hsa-mir-212
AC087289.1	hsa-mir-93
AC087289.1	hsa-mir-106a
AC087289.1	hsa-mir-372
AC087289.1	hsa-mir-373
AC087289.1	hsa-mir-145
AC087289.1	hsa-mir-152
AC087289.1	hsa-mir-193b
AC087289.1	hsa-mir-122
AC087289.1	hsa-mir-107
AC087289.1	hsa-mir-338
AC087289.1	hsa-mir-670
AC087289.1	hsa-mir-4319
LINC00324	hsa-mir-141
LINC00324	hsa-mir-200a
LINC00324	hsa-mir-143
LINC00324	hsa-mir-4770
LINC00324	hsa-mir-152
LINC00324	hsa-mir-195
LINC00324	hsa-mir-424
LINC00324	hsa-mir-497
LINC00324	hsa-mir-214
LINC00324	hsa-mir-761
LINC00324	hsa-mir-216b
LINC00324	hsa-mir-22
LINC00324	hsa-mir-122
LINC00324	hsa-mir-375
AC012074.1	hsa-mir-206
AC012074.1	hsa-mir-613
AC012074.1	hsa-mir-205
AC012074.1	hsa-mir-122
AC012074.1	hsa-mir-670
AC012074.1	hsa-mir-4319
AC020907.1	hsa-mir-155
AC020907.1	hsa-mir-195
AC020907.1	hsa-mir-424
AC020907.1	hsa-mir-497
AC020907.1	hsa-mir-216b
AC020907.1	hsa-mir-670
AC020907.1	hsa-mir-4319
C9orf106	hsa-mir-143
C9orf106	hsa-mir-4770
C9orf106	hsa-mir-152
C9orf106	hsa-mir-150
C9orf106	hsa-mir-184
C9orf106	hsa-mir-204
C9orf106	hsa-mir-211
C9orf106	hsa-mir-214
C9orf106	hsa-mir-761
C9orf106	hsa-mir-22
C9orf106	hsa-mir-338
C9orf106	hsa-mir-670
C9orf106	hsa-mir-4319
MTUS2-AS1	hsa-mir-187
LINC00311	hsa-mir-93
LINC00311	hsa-mir-106a
LINC00311	hsa-mir-372
LINC00311	hsa-mir-373
LINC00311	hsa-mir-96
LINC00311	hsa-mir-507
LINC00311	hsa-mir-1271
LINC00311	hsa-mir-150
LINC00311	hsa-mir-17
LINC00311	hsa-mir-519d
LINC00311	hsa-mir-214
LINC00311	hsa-mir-761
LINC00311	hsa-mir-221
LINC00311	hsa-mir-222
LINC00311	hsa-mir-122
LINC00311	hsa-mir-1297
LINC00311	hsa-mir-4465
LINC00311	hsa-mir-338
LINC00174	hsa-mir-140
LINC00174	hsa-mir-143
LINC00174	hsa-mir-4770
LINC00174	hsa-mir-145
LINC00174	hsa-mir-152
LINC00174	hsa-mir-150
LINC00174	hsa-mir-155
LINC00174	hsa-mir-98
LINC00174	hsa-mir-4458
LINC00174	hsa-mir-4500
LINC00174	hsa-mir-192
LINC00174	hsa-mir-215
LINC00174	hsa-mir-206
LINC00174	hsa-mir-613
LINC00174	hsa-mir-429
LINC00174	hsa-mir-22
LINC00174	hsa-mir-122
LINC00174	hsa-mir-25
LINC00174	hsa-mir-32
LINC00174	hsa-mir-363
LINC00174	hsa-mir-367
LINC00174	hsa-mir-1297
LINC00174	hsa-mir-4465
LINC00174	hsa-mir-31
LINC00174	hsa-mir-107
LINC00174	hsa-mir-506
LINC00174	hsa-mir-338
LINC00174	hsa-mir-375
AP003471.1	hsa-mir-301b
AP003471.1	hsa-mir-454
AP003471.1	hsa-mir-4295
AP003471.1	hsa-mir-3666
AP003471.1	hsa-mir-670
AP003471.1	hsa-mir-4319
LINC00305	hsa-mir-144
LINC00305	hsa-mir-192
LINC00305	hsa-mir-215
LINC00305	hsa-mir-193b
LINC00305	hsa-mir-204
LINC00305	hsa-mir-211
LINC00305	hsa-mir-205
LINC00305	hsa-mir-216a
LINC00305	hsa-mir-107
LINC00305	hsa-mir-338
PCBP1-AS1	hsa-mir-132
PCBP1-AS1	hsa-mir-212
PCBP1-AS1	hsa-mir-93
PCBP1-AS1	hsa-mir-106a
PCBP1-AS1	hsa-mir-372
PCBP1-AS1	hsa-mir-373
PCBP1-AS1	hsa-mir-140
PCBP1-AS1	hsa-mir-143
PCBP1-AS1	hsa-mir-4770
PCBP1-AS1	hsa-mir-145
PCBP1-AS1	hsa-mir-150
PCBP1-AS1	hsa-mir-155
PCBP1-AS1	hsa-mir-195
PCBP1-AS1	hsa-mir-424
PCBP1-AS1	hsa-mir-497
PCBP1-AS1	hsa-mir-17
PCBP1-AS1	hsa-mir-519d
PCBP1-AS1	hsa-mir-182
PCBP1-AS1	hsa-mir-183
PCBP1-AS1	hsa-mir-98
PCBP1-AS1	hsa-mir-4458
PCBP1-AS1	hsa-mir-4500
PCBP1-AS1	hsa-mir-192
PCBP1-AS1	hsa-mir-215
PCBP1-AS1	hsa-mir-193b
PCBP1-AS1	hsa-mir-204
PCBP1-AS1	hsa-mir-211
PCBP1-AS1	hsa-mir-205
PCBP1-AS1	hsa-mir-21
PCBP1-AS1	hsa-mir-214
PCBP1-AS1	hsa-mir-761
PCBP1-AS1	hsa-mir-216b
PCBP1-AS1	hsa-mir-217
PCBP1-AS1	hsa-mir-508
PCBP1-AS1	hsa-mir-22
PCBP1-AS1	hsa-mir-221
PCBP1-AS1	hsa-mir-222
PCBP1-AS1	hsa-mir-223
PCBP1-AS1	hsa-mir-122
PCBP1-AS1	hsa-mir-25
PCBP1-AS1	hsa-mir-32
PCBP1-AS1	hsa-mir-363
PCBP1-AS1	hsa-mir-367
PCBP1-AS1	hsa-mir-1297
PCBP1-AS1	hsa-mir-4465
PCBP1-AS1	hsa-mir-31
PCBP1-AS1	hsa-mir-107
PCBP1-AS1	hsa-mir-506
PCBP1-AS1	hsa-mir-338
PCBP1-AS1	hsa-mir-375
PCBP1-AS1	hsa-mir-425
PCBP1-AS1	hsa-mir-489
PCBP1-AS1	hsa-mir-670
PCBP1-AS1	hsa-mir-4319
C10orf91	hsa-mir-93
C10orf91	hsa-mir-106a
C10orf91	hsa-mir-372
C10orf91	hsa-mir-373
C10orf91	hsa-mir-140
C10orf91	hsa-mir-143
C10orf91	hsa-mir-4770
C10orf91	hsa-mir-429
C10orf91	hsa-mir-204
C10orf91	hsa-mir-211
C10orf91	hsa-mir-22
C10orf91	hsa-mir-122
C10orf91	hsa-mir-338
AC024563.1	hsa-mir-141
AC024563.1	hsa-mir-200a
AC024563.1	hsa-mir-4262
AC024563.1	hsa-mir-183
AC024563.1	hsa-mir-21
AC024563.1	hsa-mir-217
AC024563.1	hsa-mir-25
AC024563.1	hsa-mir-32
AC024563.1	hsa-mir-363
AC024563.1	hsa-mir-367
AC024563.1	hsa-mir-1297
AC024563.1	hsa-mir-4465
AC024563.1	hsa-mir-107
AC024563.1	hsa-mir-670
AC024563.1	hsa-mir-4319
PRNT	hsa-mir-96
PRNT	hsa-mir-507
PRNT	hsa-mir-1271
PRNT	hsa-mir-195
PRNT	hsa-mir-424
PRNT	hsa-mir-497
PRNT	hsa-mir-182
PRNT	hsa-mir-183
PRNT	hsa-mir-98
PRNT	hsa-mir-4458
PRNT	hsa-mir-4500
PRNT	hsa-mir-191
PRNT	hsa-mir-192
PRNT	hsa-mir-215
PRNT	hsa-mir-205
PRNT	hsa-mir-22
PRNT	hsa-mir-25
PRNT	hsa-mir-32
PRNT	hsa-mir-363
PRNT	hsa-mir-367
PRNT	hsa-mir-1297
PRNT	hsa-mir-4465
PRNT	hsa-mir-107
PRNT	hsa-mir-338
PRNT	hsa-mir-375
LINC00304	hsa-mir-503
LINC00304	hsa-mir-143
LINC00304	hsa-mir-4770
LINC00304	hsa-mir-152
LINC00304	hsa-mir-150
LINC00304	hsa-mir-155
LINC00304	hsa-mir-183
LINC00304	hsa-mir-184
LINC00304	hsa-mir-187
LINC00304	hsa-mir-193b
LINC00304	hsa-mir-206
LINC00304	hsa-mir-613
LINC00304	hsa-mir-210
LINC00304	hsa-mir-214
LINC00304	hsa-mir-761
LINC00304	hsa-mir-217
LINC00304	hsa-mir-221
LINC00304	hsa-mir-222
LINC00304	hsa-mir-1297
LINC00304	hsa-mir-4465
LINC00304	hsa-mir-338
AC022148.1	hsa-mir-93
AC022148.1	hsa-mir-106a
AC022148.1	hsa-mir-372
AC022148.1	hsa-mir-373
AC022148.1	hsa-mir-140
AC022148.1	hsa-mir-144
AC022148.1	hsa-mir-145
AC022148.1	hsa-mir-195
AC022148.1	hsa-mir-424
AC022148.1	hsa-mir-497
AC022148.1	hsa-mir-17
AC022148.1	hsa-mir-519d
AC022148.1	hsa-mir-4262
AC022148.1	hsa-mir-193b
AC022148.1	hsa-mir-204
AC022148.1	hsa-mir-211
AC022148.1	hsa-mir-205
AC022148.1	hsa-mir-214
AC022148.1	hsa-mir-761
AC022148.1	hsa-mir-508
AC022148.1	hsa-mir-221
AC022148.1	hsa-mir-222
AC022148.1	hsa-mir-25
AC022148.1	hsa-mir-32
AC022148.1	hsa-mir-363
AC022148.1	hsa-mir-367
AC022148.1	hsa-mir-31
AC022148.1	hsa-mir-670
AC022148.1	hsa-mir-4319
C9orf139	hsa-mir-140
C9orf139	hsa-mir-143
C9orf139	hsa-mir-4770
C9orf139	hsa-mir-150
C9orf139	hsa-mir-184
C9orf139	hsa-mir-187
C9orf139	hsa-mir-206
C9orf139	hsa-mir-613
C9orf139	hsa-mir-204
C9orf139	hsa-mir-211
C9orf139	hsa-mir-205
C9orf139	hsa-mir-216b
C9orf139	hsa-mir-22
C9orf139	hsa-mir-122
C9orf139	hsa-mir-1297
C9orf139	hsa-mir-4465
C9orf139	hsa-mir-31
C9orf139	hsa-mir-107
C9orf139	hsa-mir-670
C9orf139	hsa-mir-4319
AC007362.1	hsa-mir-141
AC007362.1	hsa-mir-200a
AC007362.1	hsa-mir-144
AC007362.1	hsa-mir-145
AC007362.1	hsa-mir-150
AC007362.1	hsa-mir-195
AC007362.1	hsa-mir-424
AC007362.1	hsa-mir-497
AC007362.1	hsa-mir-4262
AC007362.1	hsa-mir-98
AC007362.1	hsa-mir-4458
AC007362.1	hsa-mir-4500
AC007362.1	hsa-mir-192
AC007362.1	hsa-mir-215
AC007362.1	hsa-mir-206
AC007362.1	hsa-mir-613
AC007362.1	hsa-mir-216a
AC007362.1	hsa-mir-122
AC007362.1	hsa-mir-506
AC007362.1	hsa-mir-375
WDFY3-AS2	hsa-mir-96
WDFY3-AS2	hsa-mir-507
WDFY3-AS2	hsa-mir-1271
WDFY3-AS2	hsa-mir-141
WDFY3-AS2	hsa-mir-200a
WDFY3-AS2	hsa-mir-144
WDFY3-AS2	hsa-mir-145
WDFY3-AS2	hsa-mir-155
WDFY3-AS2	hsa-mir-4262
WDFY3-AS2	hsa-mir-182
WDFY3-AS2	hsa-mir-183
WDFY3-AS2	hsa-mir-98
WDFY3-AS2	hsa-mir-4458
WDFY3-AS2	hsa-mir-4500
WDFY3-AS2	hsa-mir-192
WDFY3-AS2	hsa-mir-215
WDFY3-AS2	hsa-mir-206
WDFY3-AS2	hsa-mir-613
WDFY3-AS2	hsa-mir-429
WDFY3-AS2	hsa-mir-21
WDFY3-AS2	hsa-mir-217
WDFY3-AS2	hsa-mir-221
WDFY3-AS2	hsa-mir-222
WDFY3-AS2	hsa-mir-223
WDFY3-AS2	hsa-mir-1297
WDFY3-AS2	hsa-mir-4465
WDFY3-AS2	hsa-mir-31
WDFY3-AS2	hsa-mir-107
WDFY3-AS2	hsa-mir-338
WDFY3-AS2	hsa-mir-375
WDFY3-AS2	hsa-mir-425
WDFY3-AS2	hsa-mir-489
CSNK1G2-AS1	hsa-mir-150
CSNK1G2-AS1	hsa-mir-184
CSNK1G2-AS1	hsa-mir-22
CSNK1G2-AS1	hsa-mir-506
CSNK1G2-AS1	hsa-mir-670
CSNK1G2-AS1	hsa-mir-4319
AC022762.1	hsa-mir-96
AC022762.1	hsa-mir-507
AC022762.1	hsa-mir-1271
AC022762.1	hsa-mir-137
AC022762.1	hsa-mir-144
AC022762.1	hsa-mir-152
AC022762.1	hsa-mir-183
AC022762.1	hsa-mir-214
AC022762.1	hsa-mir-761
AC022762.1	hsa-mir-508
AC022762.1	hsa-mir-221
AC022762.1	hsa-mir-222
AC022762.1	hsa-mir-338
AC022762.1	hsa-mir-425
AC022762.1	hsa-mir-489
AC123768.1	hsa-mir-204
AC123768.1	hsa-mir-211
FER1L6-AS1	hsa-mir-137
FER1L6-AS1	hsa-mir-145
FER1L6-AS1	hsa-mir-155
FER1L6-AS1	hsa-mir-195
FER1L6-AS1	hsa-mir-424
FER1L6-AS1	hsa-mir-497
FER1L6-AS1	hsa-mir-4262
FER1L6-AS1	hsa-mir-192
FER1L6-AS1	hsa-mir-215
FER1L6-AS1	hsa-mir-204
FER1L6-AS1	hsa-mir-211
FER1L6-AS1	hsa-mir-205
FER1L6-AS1	hsa-mir-216a
FER1L6-AS1	hsa-mir-216b
FER1L6-AS1	hsa-mir-508
FER1L6-AS1	hsa-mir-221
FER1L6-AS1	hsa-mir-222
FER1L6-AS1	hsa-mir-223
FER1L6-AS1	hsa-mir-1297
FER1L6-AS1	hsa-mir-4465
FER1L6-AS1	hsa-mir-31
FER1L6-AS1	hsa-mir-107
FER1L6-AS1	hsa-mir-506
FER1L6-AS1	hsa-mir-338
FER1L6-AS1	hsa-mir-375
FER1L6-AS1	hsa-mir-670
FER1L6-AS1	hsa-mir-4319
HECW1-IT1	hsa-mir-503
HECW1-IT1	hsa-mir-140
HECW1-IT1	hsa-mir-143
HECW1-IT1	hsa-mir-4770
HECW1-IT1	hsa-mir-150
HECW1-IT1	hsa-mir-195
HECW1-IT1	hsa-mir-424
HECW1-IT1	hsa-mir-497
HECW1-IT1	hsa-mir-98
HECW1-IT1	hsa-mir-4458
HECW1-IT1	hsa-mir-4500
HECW1-IT1	hsa-mir-31
HECW1-IT1	hsa-mir-383
HECW1-IT1	hsa-mir-670
HECW1-IT1	hsa-mir-4319
AC009041.1	hsa-mir-96
AC009041.1	hsa-mir-507
AC009041.1	hsa-mir-1271
AC009041.1	hsa-mir-182
AC009041.1	hsa-mir-205
AC009041.1	hsa-mir-338
LINC00471	hsa-mir-93
LINC00471	hsa-mir-106a
LINC00471	hsa-mir-372
LINC00471	hsa-mir-373
LINC00471	hsa-mir-183
LINC00471	hsa-mir-192
LINC00471	hsa-mir-215
LINC00471	hsa-mir-216b
LINC00471	hsa-mir-1297
LINC00471	hsa-mir-4465
TP53TG1	hsa-mir-96
TP53TG1	hsa-mir-507
TP53TG1	hsa-mir-1271
TP53TG1	hsa-mir-182
TP53TG1	hsa-mir-338
C17orf77	hsa-mir-93
C17orf77	hsa-mir-106a
C17orf77	hsa-mir-372
C17orf77	hsa-mir-373
C17orf77	hsa-mir-143
C17orf77	hsa-mir-4770
C17orf77	hsa-mir-150
C17orf77	hsa-mir-17
C17orf77	hsa-mir-519d
C17orf77	hsa-mir-206
C17orf77	hsa-mir-613
C17orf77	hsa-mir-204
C17orf77	hsa-mir-211
C17orf77	hsa-mir-214
C17orf77	hsa-mir-761
C17orf77	hsa-mir-223
C17orf77	hsa-mir-1297
C17orf77	hsa-mir-4465
C17orf77	hsa-mir-31
C17orf77	hsa-mir-506
C17orf77	hsa-mir-338
C17orf77	hsa-mir-375
C17orf77	hsa-mir-425
C17orf77	hsa-mir-489
C17orf77	hsa-mir-670
C17orf77	hsa-mir-4319
FAM87A	hsa-mir-503
FAM87A	hsa-mir-301b
FAM87A	hsa-mir-454
FAM87A	hsa-mir-4295
FAM87A	hsa-mir-3666
FAM87A	hsa-mir-96
FAM87A	hsa-mir-507
FAM87A	hsa-mir-1271
FAM87A	hsa-mir-141
FAM87A	hsa-mir-200a
FAM87A	hsa-mir-145
FAM87A	hsa-mir-152
FAM87A	hsa-mir-150
FAM87A	hsa-mir-195
FAM87A	hsa-mir-424
FAM87A	hsa-mir-497
FAM87A	hsa-mir-17
FAM87A	hsa-mir-93
FAM87A	hsa-mir-519d
FAM87A	hsa-mir-193b
FAM87A	hsa-mir-206
FAM87A	hsa-mir-613
FAM87A	hsa-mir-205
FAM87A	hsa-mir-210
FAM87A	hsa-mir-214
FAM87A	hsa-mir-761
FAM87A	hsa-mir-216b
FAM87A	hsa-mir-221
FAM87A	hsa-mir-222
FAM87A	hsa-mir-31
FAM87A	hsa-mir-107
FAM87A	hsa-mir-506
FAM87A	hsa-mir-338
FAM87A	hsa-mir-375
LINC00334	hsa-mir-145
WT1-AS	hsa-mir-503
WT1-AS	hsa-mir-93
WT1-AS	hsa-mir-106a
WT1-AS	hsa-mir-372
WT1-AS	hsa-mir-373
WT1-AS	hsa-mir-96
WT1-AS	hsa-mir-507
WT1-AS	hsa-mir-1271
WT1-AS	hsa-mir-141
WT1-AS	hsa-mir-200a
WT1-AS	hsa-mir-145
WT1-AS	hsa-mir-155
WT1-AS	hsa-mir-195
WT1-AS	hsa-mir-424
WT1-AS	hsa-mir-497
WT1-AS	hsa-mir-17
WT1-AS	hsa-mir-519d
WT1-AS	hsa-mir-4262
WT1-AS	hsa-mir-182
WT1-AS	hsa-mir-98
WT1-AS	hsa-mir-4458
WT1-AS	hsa-mir-4500
WT1-AS	hsa-mir-193b
WT1-AS	hsa-mir-206
WT1-AS	hsa-mir-613
WT1-AS	hsa-mir-429
WT1-AS	hsa-mir-216b
WT1-AS	hsa-mir-217
WT1-AS	hsa-mir-22
WT1-AS	hsa-mir-221
WT1-AS	hsa-mir-222
WT1-AS	hsa-mir-223
WT1-AS	hsa-mir-25
WT1-AS	hsa-mir-32
WT1-AS	hsa-mir-363
WT1-AS	hsa-mir-367
WT1-AS	hsa-mir-31
WT1-AS	hsa-mir-375
WT1-AS	hsa-mir-383
WT1-AS	hsa-mir-670
WT1-AS	hsa-mir-4319
AC010336.1	hsa-mir-503
AC010336.1	hsa-mir-137
AC010336.1	hsa-mir-150
AC010336.1	hsa-mir-195
AC010336.1	hsa-mir-424
AC010336.1	hsa-mir-497
AC010336.1	hsa-mir-184
AC010336.1	hsa-mir-193b
AC010336.1	hsa-mir-214
AC010336.1	hsa-mir-761
AC010336.1	hsa-mir-25
AC010336.1	hsa-mir-32
AC010336.1	hsa-mir-363
AC010336.1	hsa-mir-367
AC010336.1	hsa-mir-31
AC010336.1	hsa-mir-506
AC010336.1	hsa-mir-383
TTTY8	hsa-mir-137
TTTY8	hsa-mir-141
TTTY8	hsa-mir-200a
TTTY8	hsa-mir-145
TTTY8	hsa-mir-183
TTTY8	hsa-mir-205
TTTY8	hsa-mir-122
COL18A1-AS1	hsa-mir-132
COL18A1-AS1	hsa-mir-212
COL18A1-AS1	hsa-mir-150
COL18A1-AS1	hsa-mir-187
COL18A1-AS1	hsa-mir-193b
COL18A1-AS1	hsa-mir-205
COL18A1-AS1	hsa-mir-210
COL18A1-AS1	hsa-mir-214
COL18A1-AS1	hsa-mir-761
COL18A1-AS1	hsa-mir-22
COL18A1-AS1	hsa-mir-107
COL18A1-AS1	hsa-mir-338
COL18A1-AS1	hsa-mir-425
COL18A1-AS1	hsa-mir-489
COL18A1-AS1	hsa-mir-670
COL18A1-AS1	hsa-mir-4319
AC131971.1	hsa-mir-141
AC131971.1	hsa-mir-200a
AC131971.1	hsa-mir-21
C15orf32	hsa-mir-93
C15orf32	hsa-mir-106a
C15orf32	hsa-mir-372
C15orf32	hsa-mir-373
C15orf32	hsa-mir-96
C15orf32	hsa-mir-507
C15orf32	hsa-mir-1271
C15orf32	hsa-mir-140
C15orf32	hsa-mir-143
C15orf32	hsa-mir-4770
C15orf32	hsa-mir-17
C15orf32	hsa-mir-519d
C15orf32	hsa-mir-182
C15orf32	hsa-mir-187
C15orf32	hsa-mir-193b
C15orf32	hsa-mir-214
C15orf32	hsa-mir-761
C15orf32	hsa-mir-216a
C15orf32	hsa-mir-122
C15orf32	hsa-mir-107
C15orf32	hsa-mir-338
C15orf32	hsa-mir-375
C15orf32	hsa-mir-425
C15orf32	hsa-mir-489
C15orf32	hsa-mir-670
C15orf32	hsa-mir-4319
LINC00518	hsa-mir-141
LINC00518	hsa-mir-200a
LINC00518	hsa-mir-143
LINC00518	hsa-mir-4770
LINC00518	hsa-mir-145
LINC00518	hsa-mir-150
LINC00518	hsa-mir-206
LINC00518	hsa-mir-613
LINC00518	hsa-mir-204
LINC00518	hsa-mir-211
LINC00518	hsa-mir-216a
LINC00518	hsa-mir-216b
LINC00518	hsa-mir-375
[truncated: 27,033 more rows]
