# Supplementary material for: Constructing lncRNA-miRNA-mRNA networks specific to individual cancer patients and finding prognostic biomarkers
Source: BMC Genom Data. 2024 Jul 8;25(Suppl 1):67. doi: 10.1186/s12863-024-01251-9 (PMC11232193; doi:10.1186/s12863-024-01251-9)
Supplement: Supplementary file 1 — Additional file 1: 29,032 lncRNA-miRNA associations and 10,048 mRNA-miRNA association from databases. Raw data for initial triplets in Table 4. [file 12863_2024_1251_MOESM1_ESM.zip › mRNA_miRNA_all.txt]

miRNA	mRNA
hsa-mir-424-5p	RPS6KB1
hsa-mir-221-3p	TMEM132B
hsa-mir-221-5p	ZNF70
hsa-mir-32-5p	NEO1
hsa-mir-211-5p	SLC43A1
hsa-mir-519d-5p	NOTCH2
hsa-mir-3612	ZSCAN22
hsa-mir-106a-5p	SESN3
hsa-mir-25-3p	PIP5K1C
hsa-mir-3918	SAMD4B
hsa-mir-206	NR4A2
hsa-mir-424-5p	PISD
hsa-mir-182-5p	PPP1R11
hsa-mir-519d-3p	TCF4
hsa-mir-93-5p	NAA30
hsa-mir-155-5p	INPP5D
hsa-mir-31-3p	FRS2
hsa-mir-210-3p	ALDH5A1
hsa-mir-192-5p	IGDCC4
hsa-mir-221-5p	PRNP
hsa-mir-384	LILRB2
hsa-mir-155-5p	TNPO1
hsa-mir-497-5p	FASN
hsa-mir-378g	YTHDF1
hsa-mir-424-5p	ATG9A
hsa-mir-3163	ORC4
hsa-mir-107	CCNT1
hsa-mir-373-3p	SAR1B
hsa-mir-326	TRPC4AP
hsa-mir-425-5p	BHLHB9
hsa-mir-98-5p	ZNF200
hsa-mir-195-3p	ZFX
hsa-mir-5094	NUFIP2
hsa-mir-144-3p	MORC3
hsa-mir-210-3p	ACVR1B
hsa-mir-4739	CRTC2
hsa-mir-106a-5p	SAMD12
hsa-mir-93-5p	TRIP10
hsa-mir-183-5p	SRSF10
hsa-mir-372-5p	ENAH
hsa-mir-145-5p	FZD6
hsa-mir-155-5p	ZNF652
hsa-mir-454-3p	UBE2D3
hsa-mir-223-3p	SP3
hsa-mir-106a-5p	ANKRD33B
hsa-mir-204-5p	RAB22A
hsa-mir-3924	CYP4F11
hsa-mir-193b-3p	TMEM30A
hsa-mir-98-5p	EDN1
hsa-mir-1323	WEE1
hsa-mir-32-5p	REXO1
hsa-mir-22-3p	CSF1R
hsa-mir-93-5p	UBR5
hsa-mir-140-3p	SLC1A4
hsa-mir-17-5p	ZBTB33
hsa-mir-144-3p	INO80D
hsa-mir-107	SSU72
hsa-mir-506-3p	ROCK1
hsa-mir-155-5p	ZNF28
hsa-mir-100-3p	VLDLR
hsa-mir-497-5p	AGO4
hsa-mir-378b	YY1
hsa-mir-144-3p	LRRC1
hsa-mir-338-3p	RUNX2
hsa-mir-17-5p	ZNF417
hsa-mir-519d-3p	HAUS8
hsa-mir-367-3p	ZDHHC21
hsa-mir-122-5p	TGFBRAP1
hsa-mir-1278	TMEM164
hsa-mir-424-5p	C1orf226
hsa-mir-944	DSG2
hsa-mir-506-3p	CDK4
hsa-mir-32-5p	UBXN4
hsa-mir-663a	NKX2-5
hsa-mir-93-5p	CREBRF
hsa-mir-508-5p	MCTS1
hsa-mir-204-5p	ELOVL6
hsa-mir-23c	NLGN4X
hsa-mir-761	SPEN
hsa-mir-93-5p	KAT2B
hsa-mir-454-3p	MID1IP1
hsa-mir-93-5p	EPS15L1
hsa-mir-506-5p	ZBTB33
hsa-mir-122-5p	MRPL52
hsa-mir-133b	ZFP28
hsa-mir-205-5p	ACSL1
hsa-mir-613	RNF138
hsa-mir-93-5p	SPOPL
hsa-mir-424-5p	CREBL2
hsa-mir-223-5p	CTSE
hsa-mir-222-3p	PAFAH1B2
hsa-mir-144-3p	NR2F2
hsa-mir-200a-5p	FOXC1
hsa-mir-93-5p	BNIP2
hsa-mir-1294	IPO9
hsa-mir-519d-3p	ACSL4
hsa-mir-424-5p	KPNA3
hsa-mir-93-5p	PAFAH1B1
hsa-mir-373-3p	AVL9
hsa-mir-17-5p	ORMDL3
hsa-mir-1271-5p	CCND1
hsa-mir-144-3p	APPBP2
hsa-mir-195-5p	LRRFIP2
hsa-mir-211-3p	EPHA2
hsa-mir-98-5p	GNPTAB
hsa-mir-338-5p	CREBRF
hsa-mir-143-3p	MAPK1
hsa-mir-221-3p	FMR1
hsa-mir-507	MAPK8
hsa-mir-454-3p	ZBTB18
hsa-mir-195-5p	CCNE1
hsa-mir-211-3p	SET
hsa-mir-150-5p	RBL1
hsa-mir-200a-3p	MFF
hsa-mir-1913	GSE1
hsa-mir-384	CDKN2AIP
hsa-mir-195-5p	SLC25A22
hsa-mir-497-5p	SIDT2
hsa-mir-25-5p	FAM228A
hsa-mir-216a-3p	RGS6
hsa-mir-96-3p	APOL6
hsa-mir-497-5p	CRIM1
hsa-mir-503-5p	CDK17
hsa-mir-150-5p	GK5
hsa-mir-338-3p	ORC4
hsa-mir-98-5p	LRIG3
hsa-mir-25-3p	CCSER2
hsa-mir-144-3p	RBM8A
hsa-mir-454-3p	POGZ
hsa-mir-93-3p	CTTNBP2NL
hsa-mir-98-5p	DHX57
hsa-mir-155-5p	IKBKE
hsa-mir-222-5p	SLC30A9
hsa-mir-140-5p	RPUSD2
hsa-mir-650	CERS2
hsa-mir-373-5p	SH3D19
hsa-mir-454-3p	TNRC6B
hsa-mir-155-5p	TTF1
hsa-mir-508-5p	PPM1K
hsa-mir-106a-5p	HIF1A
hsa-mir-3163	ATAD5
hsa-mir-1913	GHITM
hsa-mir-1913	CAMKV
hsa-mir-32-3p	BAAT
hsa-mir-3924	RLN1
hsa-mir-302e	BLCAP
hsa-mir-192-3p	AGO4
hsa-mir-363-3p	UBXN4
hsa-mir-93-5p	RLIM
hsa-mir-204-5p	HCAR2
hsa-mir-204-3p	APOLD1
hsa-mir-183-5p	CCNB1
hsa-mir-3163	BRMS1L
hsa-mir-508-5p	COX18
hsa-mir-140-3p	CDK6
hsa-mir-497-5p	SIK1
hsa-mir-93-5p	EFCAB14
hsa-mir-424-5p	SEC61A1
hsa-mir-301b-3p	EGLN3
hsa-mir-93-5p	U2SURP
hsa-mir-326	GRWD1
hsa-mir-454-3p	MB21D2
hsa-mir-106a-5p	ELAVL2
hsa-mir-424-5p	ZDHHC16
hsa-mir-195-5p	FOXK1
hsa-mir-22-3p	CCNT2
hsa-mir-31-5p	PRRC2B
hsa-mir-106a-5p	KATNAL1
hsa-mir-519d-3p	ABCA1
hsa-mir-1323	EXPH5
hsa-mir-373-3p	RELA
hsa-mir-100-3p	CBFB
hsa-mir-182-5p	ZFP36L1
hsa-mir-3612	CRISPLD2
hsa-mir-155-5p	WEE1
hsa-mir-216b-5p	ABLIM1
hsa-mir-206	SLC25A22
hsa-mir-155-5p	GALC
hsa-mir-215-5p	ID4
hsa-mir-17-5p	MIDN
hsa-mir-98-5p	ZBTB39
hsa-mir-150-5p	SPIB
hsa-mir-155-5p	YWHAZ
hsa-mir-221-5p	CYP1A2
hsa-mir-195-5p	PRKAA1
hsa-mir-1913	TMEM184A
hsa-mir-454-3p	DDX6
hsa-mir-195-5p	KLHL15
hsa-mir-195-5p	PHACTR2
hsa-mir-326	KRAS
hsa-mir-106a-3p	CHML
hsa-mir-141-5p	GFPT1
hsa-mir-212-5p	RASL10B
hsa-mir-150-5p	SLC6A4
hsa-mir-363-5p	FBXO45
hsa-mir-519d-3p	MYO1D
hsa-mir-96-3p	HNRNPUL1
hsa-mir-17-5p	ZNFX1
hsa-mir-195-5p	SNTB2
hsa-mir-665	PLEKHG2
hsa-mir-32-5p	FAR1
hsa-mir-211-5p	IKZF2
hsa-mir-1286	CMTM4
hsa-mir-519d-3p	ARHGAP12
hsa-mir-155-5p	POLE3
hsa-mir-17-3p	HMGA2
hsa-mir-93-5p	PIP4K2A
hsa-mir-21-5p	FAM20B
hsa-mir-670-3p	GABRA5
hsa-mir-1913	KDM6B
hsa-mir-300	CREBRF
hsa-mir-214-5p	E2F2
hsa-mir-454-3p	ESR1
hsa-mir-338-5p	ZNF585A
hsa-mir-195-5p	SLC39A9
hsa-mir-1270	IRF2BP2
hsa-mir-519d-3p	TMX3
hsa-mir-106a-5p	FOXJ3
hsa-mir-93-5p	VDAC1
hsa-mir-449a	COPZ1
hsa-mir-3924	L1CAM
hsa-mir-93-5p	TFAM
hsa-mir-17-5p	FAS
hsa-mir-21-5p	RECK
hsa-mir-98-3p	RNF11
hsa-mir-195-5p	DICER1
hsa-mir-32-3p	CC2D2A
hsa-mir-211-5p	AP1S2
hsa-mir-221-3p	ARHGAP42
hsa-mir-107	CALU
hsa-mir-3924	VENTX
hsa-mir-215-5p	IGDCC4
hsa-mir-22-3p	ESR1
hsa-mir-212-3p	DAZAP2
hsa-mir-383-3p	OR7D2
hsa-mir-4739	ELL
hsa-mir-32-5p	SLC37A3
hsa-mir-1179	FOXJ3
hsa-mir-150-5p	TSPAN11
hsa-mir-195-5p	ABL2
hsa-mir-32-5p	ANKIB1
hsa-mir-106a-5p	TSG101
hsa-mir-214-3p	CDK6
hsa-mir-93-5p	CFL2
hsa-mir-17-5p	ZNF280B
hsa-mir-448	BTG3
hsa-mir-17-5p	ARL1
hsa-mir-577	PGRMC1
hsa-mir-141-3p	CCDC71L
hsa-mir-205-5p	DDX5
hsa-mir-372-3p	CCSAP
hsa-mir-143-5p	NETO2
hsa-mir-204-5p	MAP1LC3B
hsa-mir-424-5p	PLEKHB2
hsa-mir-373-3p	C5orf30
hsa-mir-141-3p	BICD2
hsa-mir-424-5p	CLU
hsa-mir-519d-3p	OTUD4
hsa-mir-3924	TMEM178B
hsa-mir-184	AGO2
hsa-mir-373-3p	CMTM4
hsa-mir-93-5p	ANKFY1
hsa-mir-21-5p	CDK2AP1
hsa-mir-372-3p	ESR1
hsa-mir-155-5p	ARL8B
hsa-mir-98-3p	MBNL1
hsa-mir-3924	NCAM2
hsa-mir-425-5p	BCOR
hsa-mir-663a	PEX26
hsa-mir-106a-3p	CENPK
hsa-mir-210-3p	KCMF1
hsa-mir-506-3p	KLHL28
hsa-mir-670-3p	CAV1
hsa-mir-449a	FOXN3
hsa-mir-17-5p	DCTN6
hsa-mir-21-5p	LIFR
hsa-mir-384	COIL
hsa-mir-155-5p	RHEB
hsa-mir-145-5p	ARF6
hsa-mir-93-5p	POLQ
hsa-mir-449a	HDAC1
hsa-mir-4739	ATXN7L3
hsa-mir-301b-3p	DDX6
hsa-mir-301b-3p	DLC1
hsa-mir-326	FBXL16
hsa-mir-363-3p	ANP32E
hsa-mir-221-3p	DICER1
hsa-mir-144-3p	RREB1
hsa-mir-98-5p	EDEM3
hsa-mir-3174	PEBP1
hsa-mir-106a-5p	CAPN15
hsa-mir-507	BACH2
hsa-mir-367-3p	REV3L
hsa-mir-144-3p	TTN
hsa-mir-183-3p	CDK6
hsa-mir-215-5p	FNDC3B
hsa-mir-32-5p	TWF1
hsa-mir-3924	WNT5A
hsa-mir-143-3p	COMMD2
hsa-mir-363-3p	ESRP1
hsa-mir-106a-5p	STK11IP
hsa-mir-21-3p	ARNTL
hsa-mir-223-3p	SCARB1
hsa-mir-25-3p	FGF2
hsa-mir-182-5p	NPTX1
hsa-mir-93-5p	STYX
hsa-mir-195-5p	AP5Z1
hsa-mir-519d-3p	WDR37
hsa-mir-5194	ZNF609
hsa-mir-204-3p	UNG
hsa-mir-21-5p	TIMP3
hsa-mir-192-5p	B3GALNT1
hsa-mir-192-3p	SNRK
hsa-mir-497-5p	ARIH1
hsa-mir-150-5p	NR2F2
hsa-mir-454-3p	ATP6V1B2
hsa-mir-3163	CBX3
hsa-mir-338-5p	CTTN
hsa-mir-3163	PDE12
hsa-mir-497-5p	CCDC88C
hsa-mir-665	NT5DC3
hsa-mir-98-5p	MAPK6
hsa-mir-223-5p	VENTX
hsa-mir-5691	G3BP1
hsa-mir-143-3p	ZBTB44
hsa-mir-3924	TRIM35
hsa-mir-192-3p	CSRP1
hsa-mir-155-5p	TWF1
hsa-mir-497-5p	AVL9
hsa-mir-497-5p	PAFAH1B2
hsa-mir-519d-3p	LAPTM4A
hsa-mir-98-5p	FGD6
hsa-mir-519d-3p	CMPK1
hsa-mir-367-3p	NF2
hsa-mir-1294	YOD1
hsa-mir-372-3p	FZD6
hsa-mir-98-5p	E2F2
hsa-mir-613	CHML
hsa-mir-372-5p	TM4SF20
hsa-mir-497-5p	NUP50
hsa-mir-3924	TET2
hsa-mir-454-3p	SMAD4
hsa-mir-145-5p	PTP4A2
hsa-mir-424-5p	ABL2
hsa-mir-144-3p	NFE2L2
hsa-mir-1294	CBX5
hsa-mir-670-3p	ADM
hsa-mir-204-5p	IL1RAP
hsa-mir-17-5p	ZC3H12C
hsa-mir-145-5p	ABCC1
hsa-mir-152-3p	FXR1
hsa-mir-588	IGF1R
hsa-mir-519d-3p	ELAVL2
hsa-mir-17-5p	BMP2
hsa-mir-182-5p	BCL2
hsa-mir-210-3p	E2F3
hsa-mir-363-3p	ZDHHC5
hsa-mir-122-5p	TNFSF14
hsa-mir-195-5p	PAG1
hsa-mir-665	SHC3
hsa-mir-191-5p	EGR1
hsa-mir-145-5p	KIF21A
hsa-mir-132-3p	SDF2
hsa-mir-93-5p	CMPK1
hsa-mir-17-5p	C3orf38
hsa-mir-17-5p	FYCO1
hsa-mir-588	DBT
hsa-mir-650	PDE11A
hsa-mir-4424	GLUD1
hsa-mir-519d-5p	CLIC4
hsa-mir-449a	SATB2
hsa-mir-195-5p	UBE2Q1
hsa-mir-519d-3p	AGO1
hsa-mir-3163	RRAGC
hsa-mir-222-3p	PDIK1L
hsa-mir-448	SATB1
hsa-mir-195-5p	ATP13A3
hsa-mir-145-5p	PODXL
hsa-mir-17-5p	FEM1B
hsa-mir-21-5p	APAF1
hsa-mir-519d-3p	EIF4G2
hsa-mir-211-5p	BCL2
hsa-mir-338-5p	UBE2H
hsa-mir-3163	GOLIM4
hsa-mir-32-5p	TESK1
hsa-mir-96-5p	BRWD1
hsa-mir-519d-3p	KLHL15
hsa-mir-32-5p	BCAT1
hsa-mir-32-5p	ANO8
hsa-mir-17-5p	U2SURP
hsa-mir-145-5p	ETS1
hsa-mir-155-5p	RAPGEF2
hsa-mir-204-5p	TCF4
hsa-mir-143-3p	TTYH3
hsa-mir-144-3p	TAOK1
hsa-mir-497-5p	GNAT1
hsa-mir-1294	MRPL44
hsa-mir-143-3p	JAKMIP2
hsa-mir-107	ATXN1L
hsa-mir-100-5p	TRIB1
hsa-mir-155-5p	ZNF561
hsa-mir-5094	TNRC6A
hsa-mir-141-3p	KLF11
hsa-mir-195-5p	EZH1
hsa-mir-223-5p	FREM2
hsa-mir-221-3p	MDM2
hsa-mir-3174	ZFYVE21
hsa-mir-372-3p	KPNA2
hsa-mir-1913	MEF2D
hsa-mir-17-5p	ARAP2
hsa-mir-193b-3p	RSF1
hsa-mir-216b-5p	CDK4
hsa-mir-372-5p	HMBOX1
hsa-mir-93-5p	HAS2
hsa-mir-4739	SLC27A1
hsa-mir-363-3p	TRIM36
hsa-mir-132-3p	RASA1
hsa-mir-133b	HAPLN1
hsa-mir-338-5p	NCL
hsa-mir-214-3p	NAP1L4
hsa-mir-449a	CBX3
hsa-mir-143-5p	ZNF460
hsa-mir-425-5p	LCOR
hsa-mir-429	TPD52L1
hsa-mir-206	G6PD
hsa-mir-107	PDZD8
hsa-mir-205-5p	NFAT5
hsa-mir-206	PAX3
hsa-mir-222-3p	RNF4
hsa-mir-25-3p	GOLGA8A
hsa-mir-3924	SPSB1
hsa-mir-122-5p	NT5C3A
hsa-mir-3163	GAN
hsa-mir-5691	SOX9
hsa-mir-100-3p	PRR13
hsa-mir-195-5p	ACTR2
hsa-mir-372-5p	CAMLG
hsa-mir-17-5p	FOXJ3
hsa-mir-508-5p	AP3S2
hsa-mir-21-5p	DDX55
hsa-mir-3163	PAFAH1B2
hsa-mir-155-5p	ZSWIM6
hsa-mir-211-5p	SH3PXD2A
hsa-mir-372-3p	PFKP
hsa-mir-32-5p	USP28
hsa-mir-454-3p	LDLR
hsa-mir-25-3p	KLHDC10
hsa-mir-192-5p	PIP4K2B
hsa-mir-31-5p	SERTAD2
hsa-mir-761	MIEF2
hsa-mir-3163	WDR35
hsa-mir-98-5p	STX3
hsa-mir-32-5p	RGS17
hsa-mir-195-5p	BCL2L12
hsa-mir-17-5p	AAK1
hsa-mir-454-3p	PEX13
hsa-mir-17-5p	C9orf40
hsa-mir-150-5p	LRRC27
hsa-mir-23c	ATXN7L3B
hsa-mir-338-5p	AMOTL1
hsa-mir-182-5p	STK17B
hsa-mir-373-5p	SYNJ2BP
hsa-mir-3611	RORA
hsa-mir-93-5p	STK11IP
hsa-mir-93-5p	ARL1
hsa-mir-106a-5p	PTPDC1
hsa-mir-4739	PDPR
hsa-mir-302e	CADM2
hsa-mir-195-5p	WEE1
hsa-mir-223-3p	FOXO3
hsa-mir-429	RAP2C
hsa-mir-221-3p	PCDHA4
hsa-mir-132-3p	GTF2H1
hsa-mir-761	NAP1L4
hsa-mir-206	NOTCH3
hsa-mir-3924	MBNL2
hsa-mir-211-3p	HOXA11
hsa-mir-155-3p	DPYSL3
hsa-mir-93-5p	C6orf120
hsa-mir-588	ADAT1
hsa-mir-93-5p	SOX4
hsa-mir-23c	ACSS3
hsa-mir-508-5p	FSD1L
hsa-mir-489-3p	PAX3
hsa-mir-508-5p	RHNO1
hsa-mir-17-5p	PIP4K2A
hsa-mir-367-3p	BCL2L11
hsa-mir-144-3p	BCL2L11
hsa-mir-519d-3p	ULK1
hsa-mir-187-5p	RNPS1
hsa-mir-223-5p	SLC35E3
hsa-mir-145-5p	RTKN
hsa-mir-519d-3p	PPP6C
hsa-mir-98-5p	ZNF443
hsa-mir-106a-5p	CCND1
hsa-mir-222-5p	ZNF99
hsa-mir-5691	TEP1
hsa-mir-301b-3p	TRPC3
hsa-mir-205-3p	ETNK1
hsa-mir-93-5p	DUSP2
hsa-mir-507	IMPAD1
hsa-mir-195-3p	MTHFD2L
hsa-mir-496	ST18
hsa-mir-449a	CLIC5
hsa-mir-497-5p	KPNA1
hsa-mir-363-5p	TIMP1
hsa-mir-182-5p	USP5
hsa-mir-519d-3p	UBXN2A
hsa-mir-944	SLC4A2
hsa-mir-373-5p	ERCC1
hsa-mir-372-3p	TAOK1
hsa-mir-93-5p	PKMYT1
hsa-mir-3171	PHF12
hsa-mir-122-5p	ZSWIM1
hsa-mir-204-5p	CACNA1C
hsa-mir-93-5p	CPOX
hsa-mir-122-5p	CCDC43
hsa-mir-23c	TNRC6A
hsa-mir-424-5p	CCNT1
hsa-mir-155-5p	MYO1D
hsa-mir-363-3p	PHLPP2
hsa-mir-497-5p	GATAD2A
hsa-mir-543	MRPS14
hsa-mir-372-3p	RGMB
hsa-mir-3163	KLHL11
hsa-mir-106a-5p	RUNX3
hsa-mir-588	XRCC2
hsa-mir-155-5p	PDCD4
hsa-mir-373-3p	BLCAP
hsa-mir-497-5p	USP15
hsa-mir-204-5p	AP1S2
hsa-mir-204-5p	NR3C1
hsa-mir-221-3p	RNPS1
hsa-mir-670-3p	LONRF2
hsa-mir-519d-3p	SLC5A3
hsa-mir-122-5p	TOB2
hsa-mir-195-5p	FASN
hsa-mir-17-5p	TMEM138
hsa-mir-429	RASSF8
hsa-mir-204-5p	VASH1
hsa-mir-195-5p	KPNA3
hsa-mir-211-5p	KCNK6
hsa-mir-141-3p	CLOCK
hsa-mir-23c	FUT4
hsa-mir-144-3p	NACC1
hsa-mir-25-3p	EZH2
hsa-mir-204-5p	BCL9L
hsa-mir-519d-3p	LZIC
hsa-mir-1271-5p	PFN1
hsa-mir-98-5p	ZBTB10
hsa-mir-96-5p	EVI5
hsa-mir-3163	TCERG1
hsa-mir-150-5p	TP53
hsa-mir-193b-5p	ZNF793
hsa-mir-454-3p	PPP6R3
hsa-mir-17-5p	GNS
hsa-mir-205-5p	LAMC1
hsa-mir-221-3p	MIDN
hsa-mir-147a	CCND1
hsa-mir-421	FAM172A
hsa-mir-372-3p	TNKS2
hsa-mir-93-5p	PRRG4
hsa-mir-140-5p	MMD
hsa-mir-454-3p	DLG5
hsa-mir-670-3p	C1orf21
hsa-mir-577	MAPK6
hsa-mir-665	ELAVL2
hsa-mir-216a-3p	ADAMTS5
hsa-mir-424-5p	RAD23B
hsa-mir-223-5p	USP25
hsa-mir-497-5p	PPM1A
hsa-mir-195-5p	SIDT2
hsa-mir-133b	CPNE3
hsa-mir-338-5p	DDX5
hsa-mir-204-5p	CDH2
hsa-mir-98-5p	MXD1
hsa-mir-195-5p	RPS6KB1
hsa-mir-2278	RAB5C
hsa-mir-519d-5p	NFIA
hsa-mir-670-3p	MBNL1
hsa-mir-17-5p	C14orf28
hsa-mir-372-3p	ADAT2
hsa-mir-93-5p	RABEP1
hsa-mir-373-3p	PFKP
hsa-mir-122-5p	REL
hsa-mir-195-5p	ARHGAP32
hsa-mir-497-5p	WEE1
hsa-mir-214-3p	CASKIN1
hsa-mir-93-5p	FOXJ2
hsa-mir-107	RUNX1T1
hsa-mir-183-5p	B3GNT2
hsa-mir-221-3p	TSPAN13
hsa-mir-195-5p	PSKH1
hsa-mir-17-5p	PRRG1
hsa-mir-17-5p	VLDLR
hsa-mir-1276	PDZRN4
hsa-mir-373-5p	OLR1
hsa-mir-373-5p	HMGN2
hsa-mir-122-5p	IFITM1
hsa-mir-32-3p	CAPZA2
hsa-mir-424-5p	TM7SF3
hsa-mir-4739	CBX2
hsa-mir-21-5p	ZNF326
hsa-mir-519d-3p	CAPRIN2
hsa-mir-182-5p	CUL5
hsa-mir-195-5p	CACUL1
hsa-mir-31-5p	MAGEA3
hsa-mir-147a	VSNL1
hsa-mir-577	SDC2
hsa-mir-98-5p	SLC20A1
hsa-mir-650	ERN1
hsa-mir-944	GATA6
hsa-mir-21-5p	EPM2A
hsa-mir-93-5p	TTPAL
hsa-mir-3612	GLG1
hsa-mir-195-5p	ENTPD7
hsa-mir-650	ANKRD52
hsa-mir-140-3p	AP3S2
hsa-mir-503-5p	RTN4
hsa-mir-1297	DDIT4
hsa-mir-503-5p	ZNF449
hsa-mir-204-5p	DVL3
hsa-mir-93-5p	PRR14L
hsa-mir-17-5p	JAK1
hsa-mir-1276	LAMP2
hsa-mir-216b-5p	UGT2B28
hsa-mir-3163	TRPM6
hsa-mir-144-3p	ZEB2
hsa-mir-145-5p	DUSP6
hsa-mir-497-5p	RUNX1T1
hsa-mir-3163	RNPS1
hsa-mir-372-5p	SYNJ2BP
hsa-mir-363-3p	SOX11
hsa-mir-448	ZCCHC14
hsa-mir-449a	LDHA
hsa-mir-106a-5p	ZFYVE26
hsa-mir-93-5p	LDLR
hsa-mir-372-5p	SORBS2
hsa-mir-192-3p	CAB39
hsa-mir-421	VAPA
hsa-mir-107	ATP13A3
hsa-mir-205-3p	GPAM
hsa-mir-96-5p	SCARB1
hsa-mir-17-5p	EIF4H
hsa-mir-93-5p	MYO1D
hsa-mir-155-5p	DNAJB1
hsa-mir-195-5p	ATG9A
hsa-mir-93-5p	SOWAHC
hsa-mir-106a-5p	DSTYK
hsa-mir-182-5p	DDAH1
hsa-mir-424-5p	CHAC1
hsa-mir-367-3p	RSBN1
hsa-mir-122-5p	ALDOA
hsa-mir-3918	RNF44
hsa-mir-373-3p	RAB11FIP1
hsa-mir-497-5p	SNRPB2
hsa-mir-3924	SV2B
hsa-mir-424-5p	CDC25A
hsa-mir-944	GXYLT1
hsa-mir-17-5p	TXLNA
hsa-mir-122-5p	DBT
hsa-mir-106a-5p	PFKP
hsa-mir-454-3p	SUN2
hsa-mir-195-5p	RPS6KA3
hsa-mir-497-5p	SALL1
hsa-mir-98-5p	RAB40C
hsa-mir-519d-3p	ANKRD13C
hsa-mir-3611	REL
hsa-mir-17-5p	ANKFY1
hsa-mir-106a-5p	ANKRD52
hsa-mir-372-3p	PSD3
hsa-mir-670-3p	PDLIM3
hsa-mir-195-3p	CLTC
hsa-mir-519d-3p	AAK1
hsa-mir-182-5p	ATP8A2
hsa-mir-641	CDK1
hsa-mir-378g	FBXL20
hsa-mir-302e	RAB11FIP1
hsa-mir-93-5p	TSG101
hsa-mir-93-5p	ZNFX1
hsa-mir-367-3p	APOBEC3F
hsa-mir-497-5p	CA8
hsa-mir-32-5p	TSC1
hsa-mir-17-5p	ZBTB18
hsa-mir-670-3p	NRBF2
hsa-mir-497-5p	TMEM189-UBE2V1
hsa-mir-17-5p	CBX5
hsa-mir-519d-3p	CERCAM
hsa-mir-132-3p	STAG1
hsa-mir-424-5p	LUZP1
hsa-mir-519d-3p	RAPGEF4
hsa-mir-367-3p	CHST1
hsa-mir-183-5p	GNG5
hsa-mir-3163	PPP2R5E
hsa-mir-1271-5p	ASH1L
hsa-mir-519d-3p	ARHGEF18
hsa-mir-503-5p	ZBTB44
hsa-mir-221-3p	PDIK1L
hsa-mir-98-5p	SMARCAD1
hsa-mir-519d-5p	IL6R
hsa-mir-497-5p	ENTPD1
hsa-mir-497-5p	EFNB2
hsa-mir-373-5p	ATXN3
hsa-mir-214-5p	SLC2A1
hsa-mir-3163	PRRC2C
hsa-mir-424-5p	AMOT
hsa-mir-21-5p	PAN3
hsa-mir-98-5p	KLHDC8B
hsa-mir-429	ZFPM2
hsa-mir-96-5p	NIPA1
hsa-mir-150-5p	PLEKHA2
hsa-mir-141-3p	RAP2C
hsa-mir-187-5p	HMGB2
hsa-mir-424-5p	PTCH1
hsa-mir-519d-3p	BBX
hsa-mir-543	RNF6
hsa-mir-663a	SCAMP4
hsa-mir-4424	FAM8A1
hsa-mir-31-5p	SLC1A2
hsa-mir-98-5p	AP1S1
hsa-mir-363-3p	ACTC1
hsa-mir-519d-3p	PLAGL2
hsa-mir-93-5p	CLEC12B
hsa-mir-98-5p	TMED4
hsa-mir-301b-3p	ENPP4
hsa-mir-425-5p	MAP3K5
hsa-mir-93-5p	HAUS8
hsa-mir-448	ARID1A
hsa-mir-21-5p	GLCCI1
hsa-mir-195-5p	WNK3
hsa-mir-373-5p	S1PR2
hsa-mir-143-5p	SLC36A1
hsa-mir-338-5p	RNF44
hsa-mir-650	AR
hsa-mir-17-5p	ADARB1
hsa-mir-424-5p	OSCAR
hsa-mir-338-3p	SALL1
hsa-mir-506-3p	TNRC6B
hsa-mir-25-5p	LY6H
hsa-mir-23c	C8orf58
hsa-mir-222-3p	HEXIM1
hsa-mir-93-5p	ZBTB4
hsa-mir-665	HP1BP3
hsa-mir-182-5p	ACER2
hsa-mir-21-5p	NFIB
hsa-mir-216b-5p	SMAD1
hsa-mir-429	ERRFI1
hsa-mir-191-5p	SATB1
hsa-mir-3924	NFIB
hsa-mir-424-3p	EIF5A
hsa-mir-141-3p	PPP1R15B
hsa-mir-144-3p	MYCN
hsa-mir-195-5p	CCDC83
hsa-mir-144-3p	ITSN2
hsa-mir-32-5p	MOAP1
hsa-mir-206	PPIB
hsa-mir-372-3p	IRAK4
hsa-mir-145-5p	ABRACL
hsa-mir-155-5p	ZNF431
hsa-mir-32-5p	CCSER2
hsa-mir-195-5p	CBX6
hsa-mir-17-5p	KMT2A
hsa-mir-195-5p	ZBTB33
hsa-mir-122-5p	SUCLA2
hsa-mir-577	AKAP12
hsa-mir-132-3p	FBXO28
hsa-mir-25-3p	DUSP5
hsa-mir-145-5p	ZFYVE9
hsa-mir-210-3p	ISCU
hsa-mir-93-5p	GLO1
hsa-mir-106a-5p	TIMP2
hsa-mir-155-5p	ATXN10
hsa-mir-106a-3p	CYP20A1
hsa-mir-1297	MAPK6
hsa-mir-367-5p	C5orf15
hsa-mir-32-3p	IL7R
hsa-mir-373-3p	TNFAIP1
hsa-mir-122-5p	RFC2
hsa-mir-93-5p	MECP2
hsa-mir-31-5p	PRKCE
hsa-mir-204-5p	CHRDL1
hsa-mir-3163	G6PC
hsa-mir-107	SNTB2
hsa-mir-454-5p	GIGYF2
hsa-mir-195-3p	AR
hsa-mir-144-3p	TRIB1
hsa-mir-223-5p	TSPAN2
hsa-mir-497-5p	IPPK
hsa-mir-3924	MYADM
hsa-mir-21-5p	LATS1
hsa-mir-22-3p	RGS2
hsa-mir-195-5p	RPRD1B
hsa-mir-141-3p	MACC1
hsa-mir-761	SIK1
hsa-mir-3924	PRR23A
hsa-mir-214-3p	SH3BP4
hsa-mir-1297	AGPAT5
hsa-mir-1323	PEG10
hsa-mir-223-3p	MDM2
hsa-mir-378g	SMYD1
hsa-mir-3171	ZNF641
hsa-mir-223-5p	PLP1
hsa-mir-32-5p	RHPN2
hsa-mir-17-5p	HOOK3
hsa-mir-1297	PPP1R15B
hsa-mir-3924	LARP1
hsa-mir-506-3p	MRPL49
hsa-mir-210-3p	AIFM3
hsa-mir-145-3p	MTDH
hsa-mir-222-3p	PRDM1
hsa-mir-214-3p	MINK1
hsa-mir-503-5p	PLAG1
hsa-mir-107	NRBP1
hsa-mir-373-5p	RABGAP1L
hsa-mir-106a-5p	MSMO1
hsa-mir-17-5p	MCC
hsa-mir-17-5p	RACGAP1
hsa-mir-663a	TOR4A
hsa-mir-93-5p	KLF9
hsa-mir-187-5p	ARL6IP1
hsa-mir-93-5p	E2F2
hsa-mir-32-5p	NUFIP2
hsa-mir-221-3p	BCL2L11
hsa-mir-145-5p	SOX9
hsa-mir-373-3p	CCSAP
hsa-mir-507	KCNIP3
hsa-mir-519d-3p	HAS2
hsa-mir-93-5p	CREB1
hsa-mir-206	KLF13
hsa-mir-145-5p	SLC26A2
hsa-mir-98-5p	C19orf47
hsa-mir-150-5p	CORO2A
hsa-mir-497-5p	HOXC8
hsa-mir-93-5p	MXI1
hsa-mir-367-3p	SESN3
hsa-mir-106a-5p	LZIC
hsa-mir-373-3p	KLHL8
hsa-mir-613	MATR3
hsa-mir-613	HSP90B1
hsa-mir-448	FBXO28
hsa-mir-21-5p	CPEB3
hsa-mir-497-5p	IVNS1ABP
hsa-mir-429	DENND5B
hsa-mir-760	ANKFY1
hsa-mir-222-3p	RNPS1
hsa-mir-96-5p	CCND1
hsa-mir-300	ITGA3
hsa-mir-195-5p	YAP1
hsa-mir-98-5p	SYT1
hsa-mir-192-3p	TMEM117
hsa-mir-22-3p	HDAC4
hsa-mir-425-5p	ARIH1
hsa-mir-424-5p	CDCA4
hsa-mir-367-3p	SMU1
hsa-mir-424-5p	CBX2
hsa-mir-424-5p	AKT3
hsa-mir-454-3p	DPYSL2
hsa-mir-132-3p	SPRED1
hsa-mir-122-5p	ADAM10
hsa-mir-195-5p	TBPL1
hsa-mir-221-3p	ZKSCAN8
hsa-mir-106a-5p	TSKU
hsa-mir-802	RNF6
hsa-mir-223-5p	HSPA1A
hsa-mir-454-3p	PNRC1
hsa-mir-454-3p	MAPK1
hsa-mir-195-5p	PPP2R5C
hsa-mir-106a-5p	CYB561D1
hsa-mir-519d-5p	KDM3B
hsa-mir-2278	ATG14
hsa-mir-144-3p	ZNF827
hsa-mir-508-5p	GK5
hsa-mir-132-3p	OSBPL8
hsa-mir-211-3p	SCD
hsa-mir-373-5p	SLC24A4
hsa-mir-301b-3p	CLIP1
hsa-mir-507	CRIPT
hsa-mir-204-5p	HMGA2
hsa-mir-21-5p	MKNK2
hsa-mir-32-5p	MAP1B
hsa-mir-106a-5p	SEMA7A
hsa-mir-17-5p	CCSER2
hsa-mir-665	AHCYL2
hsa-mir-944	HSPE1-MOB4
hsa-mir-210-5p	BTG2
hsa-mir-106a-5p	ATAD2
hsa-mir-373-3p	YOD1
hsa-mir-143-3p	STOX2
hsa-mir-195-5p	CAPZA2
hsa-mir-3163	CABP4
hsa-mir-144-3p	HOXA10
hsa-mir-761	ASH1L
hsa-mir-496	DLX2
hsa-mir-106a-5p	KLHL36
hsa-mir-191-5p	TJAP1
hsa-mir-1294	TRAPPC10
hsa-mir-372-5p	BAMBI
hsa-mir-1297	FAXC
hsa-mir-372-5p	NAA50
hsa-mir-1297	WNK1
hsa-mir-25-3p	PRRC2B
hsa-mir-147a	UNC13A
hsa-mir-670-5p	GRIK4
hsa-mir-222-5p	RFX3
hsa-mir-497-5p	JARID2
hsa-mir-22-3p	NET1
hsa-mir-363-3p	IL6ST
hsa-mir-17-5p	ENPP5
hsa-mir-98-5p	PDE12
hsa-mir-301b-3p	UBE2D2
hsa-mir-17-5p	BNIP2
hsa-mir-4739	GNG3
hsa-mir-182-5p	CLOCK
hsa-mir-96-5p	EIF4EBP2
hsa-mir-192-5p	PHTF2
hsa-mir-17-5p	AP1G1
hsa-mir-367-3p	IL6ST
hsa-mir-497-5p	SEC24A
hsa-mir-519d-3p	CMTR2
hsa-mir-1913	NACC2
hsa-mir-98-3p	CNKSR2
hsa-mir-98-5p	SALL4
hsa-mir-373-3p	DUSP2
hsa-mir-760	SRRM1
hsa-mir-182-5p	NFIC
hsa-mir-21-5p	PRPF39
hsa-mir-367-3p	MFF
hsa-mir-25-3p	SLC25A36
hsa-mir-106a-5p	USP32
hsa-mir-17-5p	ZRANB1
hsa-mir-147a	EPHA5
hsa-mir-93-5p	TMEM127
hsa-mir-454-3p	KIF13A
hsa-mir-21-5p	CCL20
hsa-mir-98-3p	BTG1
hsa-mir-519d-3p	TMEM127
hsa-mir-214-3p	TRAF1
hsa-mir-1297	CCND2
hsa-mir-448	PPP1R12A
hsa-mir-195-3p	HOXA9
hsa-mir-802	SNRPE
hsa-mir-98-5p	TNFSF10
hsa-mir-182-5p	FLOT1
hsa-mir-32-5p	GOLGA8J
hsa-mir-25-3p	DSC2
hsa-mir-193b-3p	ARMC1
hsa-mir-543	FOS
hsa-mir-155-5p	PAK2
hsa-mir-107	TBPL1
hsa-mir-367-3p	RBFOX2
hsa-mir-93-5p	NCOA3
hsa-mir-302e	RAB22A
hsa-mir-31-5p	XRCC5
hsa-mir-641	NUFIP2
hsa-mir-93-5p	PPP6R3
hsa-mir-449a	CCND1
hsa-mir-223-5p	DGKH
hsa-mir-32-5p	PAIP1
hsa-mir-508-5p	TBXA2R
hsa-mir-223-5p	E2F8
hsa-mir-145-5p	SERINC5
hsa-mir-96-5p	MBD4
hsa-mir-4428	MRPS27
hsa-mir-195-5p	NUP50
hsa-mir-670-5p	SEMA4C
hsa-mir-4739	GLYR1
hsa-mir-195-5p	ABHD2
hsa-mir-17-5p	USP3
hsa-mir-93-5p	FAF2
hsa-mir-214-3p	KCNK5
hsa-mir-32-5p	TEX2
hsa-mir-150-5p	ICA1L
hsa-mir-141-3p	PTEN
hsa-mir-122-5p	PEG10
hsa-mir-519d-3p	TNFRSF21
hsa-mir-373-5p	PSMG1
hsa-mir-301b-3p	MBNL3
hsa-mir-93-5p	LIMK1
hsa-mir-21-5p	EPM2AIP1
hsa-mir-31-5p	SATB2
hsa-mir-1271-5p	SH3BGRL3
hsa-mir-32-5p	FOXN2
hsa-mir-205-5p	NCAPG
hsa-mir-212-5p	SH3PXD2A
hsa-mir-32-5p	C21orf91
hsa-mir-1323	FAM151B
hsa-mir-155-5p	TYRP1
hsa-mir-424-5p	VEGFA
hsa-mir-421	YTHDF1
hsa-mir-132-3p	GNL3L
hsa-mir-372-3p	MYO1D
hsa-mir-22-3p	VAPB
hsa-mir-98-5p	STEAP3
hsa-mir-204-5p	TPPP
hsa-mir-155-5p	SYPL1
hsa-mir-106a-5p	HMBOX1
hsa-mir-182-5p	ULBP2
hsa-mir-98-5p	NRAS
hsa-mir-519d-3p	PTGFRN
hsa-mir-32-5p	ANP32E
hsa-mir-4637	RNF115
hsa-mir-214-3p	ALPK2
hsa-mir-144-3p	ZC3H11A
hsa-mir-338-3p	PREX2
hsa-mir-300	MID1
hsa-mir-670-5p	MKNK2
hsa-mir-32-3p	PEG10
hsa-mir-22-3p	FRAT2
hsa-mir-454-3p	CLCN3
hsa-mir-32-5p	PRRC2B
hsa-mir-302e	HAUS8
hsa-mir-206	CCND2
hsa-mir-143-5p	MAP3K2
hsa-mir-373-3p	GALNT3
hsa-mir-214-3p	ZNF641
hsa-mir-338-3p	ZNF208
hsa-mir-373-5p	SLCO3A1
hsa-mir-519d-3p	POLQ
hsa-mir-222-3p	PLXNC1
hsa-mir-191-5p	YBX3
hsa-mir-3924	MAP3K12
hsa-mir-31-5p	BAP1
hsa-mir-93-5p	UBR1
hsa-mir-204-5p	ITPR1
hsa-mir-519d-3p	TRIP10
hsa-mir-98-5p	HMGA2
hsa-mir-32-5p	GOLGA8A
hsa-mir-223-5p	KCNJ3
hsa-mir-588	PEX26
hsa-mir-454-3p	SOX4
hsa-mir-144-3p	ETS1
hsa-mir-497-5p	GRB2
hsa-mir-32-5p	LHFPL2
hsa-mir-5194	DMTN
hsa-mir-152-3p	CDK19
hsa-mir-3924	BCORL1
hsa-mir-665	DNALI1
hsa-mir-96-5p	RECK
hsa-mir-21-5p	NTF3
hsa-mir-373-5p	CEBPB
hsa-mir-155-5p	ZNF98
hsa-mir-98-5p	FZD3
hsa-mir-302e	TIMM17A
hsa-mir-503-5p	RECK
hsa-mir-1297	CSTF2
hsa-mir-1297	ZNF410
hsa-mir-425-5p	DPYSL2
hsa-mir-507	GABBR2
hsa-mir-107	C16orf72
hsa-mir-183-3p	WNT5A
hsa-mir-338-5p	UBE2G1
hsa-mir-32-5p	GTF2A1
hsa-mir-378b	CACNG8
hsa-mir-613	PRR14L
hsa-mir-429	TJAP1
hsa-mir-650	FAM102A
hsa-mir-32-5p	PTAR1
hsa-mir-17-5p	NUFIP2
hsa-mir-3163	SDE2
hsa-mir-17-5p	TRIM37
hsa-mir-205-5p	RAB11FIP1
hsa-mir-424-5p	TMEM245
hsa-mir-424-5p	FOXK1
hsa-mir-214-3p	HDGF
hsa-mir-363-3p	GFPT2
hsa-mir-211-5p	LSAMP
hsa-mir-802	CREBBP
hsa-mir-107	ZBTB10
hsa-mir-223-5p	PCDH11Y
hsa-mir-497-5p	BCL2
hsa-mir-429	AVPR1A
hsa-mir-3174	ZBTB18
hsa-mir-195-3p	FRK
hsa-mir-212-5p	GPRC5B
hsa-mir-17-5p	LCOR
hsa-mir-98-3p	ZNF585A
hsa-mir-3163	OTUD4
hsa-mir-665	GRAMD4
hsa-mir-21-5p	TLR4
hsa-mir-424-5p	MTHFR
hsa-mir-373-3p	NDUFAF3
hsa-mir-424-5p	MAP3K7
hsa-mir-32-5p	TOB2
hsa-mir-93-5p	MAP3K13
hsa-mir-205-5p	CLIP1
hsa-mir-210-3p	ESCO2
hsa-mir-424-5p	TBPL1
hsa-mir-519d-3p	TRIM37
hsa-mir-147a	PRICKLE1
hsa-mir-222-3p	LYPLA1
hsa-mir-519d-3p	GAB1
hsa-mir-144-3p	FKBP14
hsa-mir-454-3p	MBNL3
hsa-mir-3612	PLEKHG5
hsa-mir-223-3p	ZBTB18
hsa-mir-133b	ATP13A3
hsa-mir-424-5p	TLL1
hsa-mir-497-5p	C1orf21
hsa-mir-132-3p	FXR1
hsa-mir-424-3p	EIF5AL1
hsa-mir-372-5p	HOOK3
hsa-mir-761	NPTN
hsa-mir-373-5p	FAR2
hsa-mir-192-3p	CCNB1
hsa-mir-32-3p	SPAST
hsa-mir-372-5p	S1PR2
hsa-mir-206	C5orf51
hsa-mir-211-5p	TCF12
hsa-mir-506-3p	CDH2
hsa-mir-31-5p	E2F2
hsa-mir-519d-3p	CADM2
hsa-mir-301b-3p	IRF1
hsa-mir-211-5p	ITPR1
hsa-mir-454-3p	SLC46A1
hsa-mir-93-5p	BTBD10
hsa-mir-1271-5p	EVI5
hsa-mir-4739	TAGLN
hsa-mir-98-5p	CHD4
hsa-mir-32-5p	CPEB2
hsa-mir-210-5p	SPTLC2
hsa-mir-155-5p	MPP5
hsa-mir-93-5p	GINS4
hsa-mir-543	CSDE1
hsa-mir-132-3p	PSMD12
hsa-mir-424-5p	ZNRF3
hsa-mir-424-5p	SIAH1
hsa-mir-214-3p	ELFN2
hsa-mir-98-5p	RNF44
hsa-mir-519d-3p	ZBTB6
hsa-mir-302e	SLC22A23
hsa-mir-93-5p	RAP2C
hsa-mir-23c	SDHD
hsa-mir-1294	MAGEA12
hsa-mir-31-5p	ZC3H12C
hsa-mir-519d-5p	NCOA1
hsa-mir-519d-3p	CAPN15
hsa-mir-650	EPGN
hsa-mir-152-3p	B4GALT5
hsa-mir-497-5p	WIPI2
hsa-mir-424-5p	RAB3IP
hsa-mir-25-3p	RRN3
hsa-mir-98-5p	CDC25A
hsa-mir-152-3p	CSF1
hsa-mir-192-5p	DDX50
hsa-mir-3163	TNIP2
hsa-mir-144-3p	ATXN1
hsa-mir-588	SPTLC2
hsa-mir-222-3p	MAT2A
hsa-mir-195-5p	CDK6
hsa-mir-31-5p	ZIK1
hsa-mir-150-5p	PLEKHM3
hsa-mir-204-5p	NUDT7
hsa-mir-98-5p	GGA3
hsa-mir-214-3p	PNPLA6
hsa-mir-497-5p	SSRP1
hsa-mir-144-3p	RAP2C
hsa-mir-195-5p	ENTPD1
hsa-mir-760	ANP32B
hsa-mir-424-5p	SERBP1
hsa-mir-506-3p	CD151
hsa-mir-143-3p	MAPK7
hsa-mir-211-5p	HOXC8
hsa-mir-301b-3p	ZBTB18
hsa-mir-216a-3p	TMEM91
hsa-mir-670-3p	RUNX1T1
hsa-mir-363-3p	EDEM1
hsa-mir-383-3p	TVP23C
hsa-mir-145-5p	IVNS1ABP
hsa-mir-32-5p	SLC25A36
hsa-mir-145-5p	MEST
hsa-mir-204-5p	ARHGAP29
hsa-mir-93-5p	ACIN1
hsa-mir-17-5p	KIAA0513
hsa-mir-3924	ZBTB34
hsa-mir-4428	MECP2
hsa-mir-506-5p	RORA
hsa-mir-132-3p	FZD6
hsa-mir-373-3p	ZNF385A
hsa-mir-1294	ABHD2
hsa-mir-496	SH3TC2
hsa-mir-3924	ATP7A
hsa-mir-106a-5p	MAP3K2
hsa-mir-152-3p	ALCAM
hsa-mir-503-5p	SPRED1
hsa-mir-106a-5p	DNAL1
hsa-mir-363-3p	CPEB3
hsa-mir-106a-5p	ZNFX1
hsa-mir-17-5p	BRMS1L
hsa-mir-141-3p	IPO5
hsa-mir-670-5p	DDX42
hsa-mir-519d-3p	KPNA2
hsa-mir-302e	CREBRF
hsa-mir-4424	STARD3NL
hsa-mir-4739	NFIX
hsa-mir-140-3p	ACER2
hsa-mir-1297	TOB1
hsa-mir-23c	ZNF267
hsa-mir-367-3p	TEF
hsa-mir-155-5p	DENND1B
hsa-mir-17-5p	XIRP2
hsa-mir-195-3p	AMOTL1
hsa-mir-421	VPS37C
hsa-mir-577	DNAJB9
hsa-mir-17-5p	TOPORS
hsa-mir-373-5p	AAK1
hsa-mir-195-5p	CALU
hsa-mir-107	YTHDC1
hsa-mir-31-5p	DOCK1
hsa-mir-195-5p	NAA25
hsa-mir-372-5p	LPP
hsa-mir-106a-5p	ARHGAP1
hsa-mir-17-5p	TMEM127
hsa-mir-98-5p	KREMEN1
hsa-mir-1297	TMEM254
hsa-mir-107	OTUD7B
hsa-mir-944	RAN
hsa-mir-155-5p	TSHZ3
hsa-mir-367-3p	GOLGA3
hsa-mir-204-5p	JARID2
hsa-mir-424-5p	LAMC1
hsa-mir-424-5p	CAMSAP1
hsa-mir-215-5p	RPAP2
hsa-mir-3924	NEDD4L
hsa-mir-429	JUN
hsa-mir-32-5p	NSF
hsa-mir-761	TMEM248
hsa-mir-106a-5p	SAMD8
hsa-mir-17-5p	RBM41
hsa-mir-93-5p	F3
hsa-mir-367-3p	TRIM36
hsa-mir-588	HMGA1
hsa-mir-100-3p	SLC25A12
hsa-mir-372-3p	SH3GLB1
hsa-mir-32-5p	FBXO28
hsa-mir-132-3p	RB1
hsa-mir-211-5p	IGF2R
hsa-mir-182-5p	SESN2
hsa-mir-93-5p	ZNF280B
hsa-mir-454-3p	KIAA1191
hsa-mir-508-5p	DYNLL2
hsa-mir-107	CPEB3
hsa-mir-183-5p	RCN2
hsa-mir-372-3p	SIK1
hsa-mir-3163	ZIC5
hsa-mir-507	EOGT
hsa-mir-650	NEURL4
hsa-mir-519d-3p	PARD6B
hsa-mir-17-5p	LIMK1
hsa-mir-3163	COCH
hsa-mir-3163	EFHC1
hsa-mir-140-5p	ADAM9
hsa-mir-221-3p	MYLIP
hsa-mir-373-3p	LEFTY2
hsa-mir-497-5p	VEGFA
hsa-mir-3924	PIK3R1
hsa-mir-4739	SORCS2
hsa-mir-182-5p	SIN3B
hsa-mir-424-5p	ZBTB10
hsa-mir-300	CNKSR2
hsa-mir-367-3p	EDEM1
hsa-mir-17-5p	PDZD11
hsa-mir-17-5p	PSD3
hsa-mir-301b-3p	DPYSL2
hsa-mir-1269a	SPANXN5
hsa-mir-192-5p	ZBTB34
hsa-mir-106a-5p	CRK
hsa-mir-106a-5p	CADM2
hsa-mir-204-5p	SERINC3
hsa-mir-373-5p	CDK6
hsa-mir-17-5p	EPS15L1
hsa-mir-497-5p	SREK1
hsa-mir-32-5p	GFPT2
hsa-mir-424-5p	APP
hsa-mir-192-5p	NIPAL1
hsa-mir-106a-5p	SCAMP2
hsa-mir-449a	RDH11
hsa-mir-32-5p	SPRYD4
hsa-mir-205-3p	MDM2
hsa-mir-98-5p	PEG10
hsa-mir-96-5p	MAP3K3
hsa-mir-32-5p	RBL2
hsa-mir-1297	ZNF451
hsa-mir-17-5p	EPHA4
hsa-mir-100-3p	STOM
hsa-mir-507	RAPH1
hsa-mir-145-5p	TPM3
hsa-mir-106a-5p	REEP3
hsa-mir-21-5p	RP2
hsa-mir-145-5p	DDC
hsa-mir-100-5p	FGFR3
hsa-mir-205-5p	LRP1
hsa-mir-3612	FZD4
hsa-mir-21-5p	STAG2
hsa-mir-106a-5p	MAPRE3
hsa-mir-503-5p	UBN2
hsa-mir-3163	ACSL4
hsa-mir-204-5p	SLC39A9
hsa-mir-300	SIPA1L2
hsa-mir-302e	MYO1D
hsa-mir-205-3p	ZPBP
hsa-mir-3163	TPCN2
hsa-mir-489-3p	TP53RK
hsa-mir-519d-3p	ANKRD50
hsa-mir-93-5p	COIL
hsa-mir-503-5p	CHEK1
hsa-mir-155-5p	PAXBP1
hsa-mir-93-5p	MINK1
hsa-mir-98-3p	ITGA3
hsa-mir-23c	ZCCHC2
hsa-mir-17-3p	RAB37
hsa-mir-503-5p	CBX4
hsa-mir-222-5p	NIN
hsa-mir-424-5p	SESTD1
hsa-mir-3163	ELAVL4
hsa-mir-98-5p	ZNF644
hsa-mir-195-5p	NKD1
hsa-mir-506-3p	COMMD5
hsa-mir-17-5p	SIKE1
hsa-mir-383-3p	NOL9
hsa-mir-140-5p	TGFBR1
hsa-mir-1294	SLC16A9
hsa-mir-155-5p	SP1
hsa-mir-363-3p	TMF1
hsa-mir-122-5p	FUNDC2
hsa-mir-363-3p	GATA6
hsa-mir-106a-5p	SIK1
hsa-mir-32-5p	EXOC5
hsa-mir-32-5p	TRIM36
hsa-mir-195-5p	ZNF449
hsa-mir-22-3p	TIAM1
hsa-mir-489-3p	IRS2
hsa-mir-21-5p	ST6GAL1
hsa-mir-93-5p	YTHDC1
hsa-mir-93-5p	ARHGAP1
hsa-mir-222-3p	PHACTR4
hsa-mir-519d-3p	FAM210A
hsa-mir-425-5p	THRB
hsa-mir-155-5p	ZIC3
hsa-mir-507	DNAJC15
hsa-mir-1913	BSCL2
hsa-mir-519d-3p	ATG16L1
hsa-mir-497-5p	FGF2
hsa-mir-132-3p	MAPK1
hsa-mir-215-5p	CDC7
hsa-mir-93-5p	ZNF597
hsa-mir-93-5p	ITPKB
hsa-mir-155-5p	AGTRAP
hsa-mir-155-5p	TRPS1
hsa-mir-205-5p	BAMBI
hsa-mir-145-5p	SMAD3
hsa-mir-507	ZNF813
hsa-mir-363-3p	RSBN1
hsa-mir-3924	CSMD1
hsa-mir-373-5p	CCDC65
hsa-mir-497-5p	ZMAT3
hsa-mir-25-3p	SZRD1
hsa-mir-25-3p	SMU1
hsa-mir-1913	YTHDC1
hsa-mir-1297	MAT2A
hsa-mir-383-3p	CHEK1
hsa-mir-143-5p	ESCO1
hsa-mir-106a-5p	TBC1D9
hsa-mir-32-5p	IBTK
hsa-mir-195-5p	LUZP1
hsa-mir-150-5p	PARD3
hsa-mir-3924	TRIM13
hsa-mir-221-3p	KIF16B
hsa-mir-21-5p	ZCCHC3
hsa-mir-503-5p	PRDM4
hsa-mir-519d-3p	ANKRD52
hsa-mir-300	ACVR2B
hsa-mir-665	CGNL1
hsa-mir-98-3p	SYF2
hsa-mir-222-3p	TRPS1
hsa-mir-424-5p	CEP55
hsa-mir-4739	SP2
hsa-mir-152-3p	RAB14
hsa-mir-17-5p	KLHL36
hsa-mir-497-5p	YWHAH
hsa-mir-141-3p	ATXN7L1
hsa-mir-155-5p	SMAD2
hsa-mir-326	FGF1
hsa-mir-204-5p	ELMSAN1
hsa-mir-3924	ADAMTS9
hsa-mir-489-3p	FAM117B
hsa-mir-454-3p	VPS37B
hsa-mir-373-3p	HABP4
hsa-mir-93-5p	ZNF652
hsa-mir-641	MAPK10
hsa-mir-5691	PLXDC2
hsa-mir-424-5p	C16orf72
hsa-mir-145-5p	RREB1
hsa-mir-204-5p	GAN
hsa-mir-193b-3p	LYRM2
hsa-mir-211-5p	POU2F1
hsa-mir-93-5p	SSH2
hsa-mir-155-5p	KDM3A
hsa-mir-3924	CRIM1
hsa-mir-497-5p	USP42
hsa-mir-25-3p	ZFC3H1
hsa-mir-204-5p	SPOP
hsa-mir-429	ZMAT3
hsa-mir-588	PRDM15
hsa-mir-1278	HSP90AA1
hsa-mir-223-3p	ABCB1
hsa-mir-497-3p	TMTC1
hsa-mir-508-5p	FBXL20
hsa-mir-200a-3p	KLF12
hsa-mir-4424	GNA12
hsa-mir-22-3p	PPARA
hsa-mir-216a-3p	KAT7
hsa-mir-183-5p	ARFGAP2
hsa-mir-519d-3p	TNFAIP1
hsa-mir-367-3p	CNEP1R1
hsa-mir-93-5p	POGK
hsa-mir-21-5p	MBNL1
hsa-mir-155-5p	LRRC59
hsa-mir-424-5p	MYB
hsa-mir-141-3p	ZMPSTE24
hsa-mir-98-3p	ANAPC16
hsa-mir-507	GLCCI1
hsa-mir-1271-5p	GPC3
hsa-mir-193b-3p	STX16
hsa-mir-155-5p	ZNF260
hsa-mir-519d-3p	TADA2B
hsa-mir-670-3p	A1CF
hsa-mir-150-5p	P2RX7
hsa-mir-93-5p	PKNOX1
hsa-mir-613	FNDC3A
hsa-mir-22-3p	YWHAZ
hsa-mir-93-5p	FYCO1
hsa-mir-222-3p	TP53BP2
hsa-mir-100-3p	AGO1
hsa-mir-21-5p	NCAPG
hsa-mir-187-5p	PPP2R2A
hsa-mir-1193	XKR4
hsa-mir-98-5p	MED6
hsa-mir-143-5p	CAPZA1
hsa-mir-215-5p	PKP4
hsa-mir-1913	ZNF783
hsa-mir-373-5p	EIF1AX
hsa-mir-519d-3p	EREG
hsa-mir-3163	STX7
hsa-mir-155-5p	VPS18
hsa-mir-32-5p	DSTYK
hsa-mir-21-5p	ELOVL7
hsa-mir-132-3p	BRWD1
hsa-mir-195-5p	CDC27
hsa-mir-21-5p	ATXN10
hsa-mir-32-3p	RNF125
hsa-mir-497-3p	CHD4
hsa-mir-155-5p	ZNF492
hsa-mir-17-5p	LAPTM4A
hsa-mir-506-3p	LRRC1
hsa-mir-195-5p	SBNO1
hsa-mir-17-5p	FAM8A1
hsa-mir-143-5p	G3BP2
hsa-mir-107	PURB
hsa-mir-497-5p	KIF5B
hsa-mir-1294	EFHD2
hsa-mir-449a	RRAS
hsa-mir-205-3p	MAF
hsa-mir-152-3p	MOSPD1
hsa-mir-503-3p	PSMG2
hsa-mir-93-5p	HBP1
hsa-mir-106a-3p	DDX3X
hsa-mir-761	LRTM2
hsa-mir-212-5p	ARL17B
hsa-mir-802	TP53INP1
hsa-mir-144-3p	DCBLD2
hsa-mir-543	ADAM9
hsa-mir-216a-3p	PDE3A
hsa-mir-141-3p	GATA6
hsa-mir-302e	GNB5
hsa-mir-106a-5p	FOXK2
hsa-mir-429	NCOA2
hsa-mir-187-5p	ZBTB5
hsa-mir-205-5p	MARCKS
hsa-mir-211-5p	RAB22A
hsa-mir-96-5p	MED1
hsa-mir-302e	ELK4
hsa-mir-367-5p	VKORC1L1
hsa-mir-140-3p	NWD1
hsa-mir-21-5p	OSR1
hsa-mir-577	SH3TC2
hsa-mir-93-5p	RACGAP1
hsa-mir-1179	CDK6
hsa-mir-670-5p	TACC2
hsa-mir-1297	RHOQ
hsa-mir-300	RPS16
hsa-mir-98-5p	TNFSF9
hsa-mir-383-3p	TRAM2
hsa-mir-195-3p	B2M
hsa-mir-300	E2F8
hsa-mir-3163	CTTN
hsa-mir-373-5p	HNRNPF
hsa-mir-613	STX6
hsa-mir-378h	REST
hsa-mir-373-3p	CD44
hsa-mir-32-5p	PHTF2
hsa-mir-519d-3p	PLXNA1
hsa-mir-1294	RDX
hsa-mir-98-5p	SLC16A9
hsa-mir-96-3p	IGF2R
hsa-mir-367-3p	GID4
hsa-mir-221-3p	DDIT4
hsa-mir-141-3p	RAB8B
hsa-mir-206	SERP1
hsa-mir-155-5p	WNT5A
hsa-mir-205-5p	MED1
hsa-mir-221-3p	RAB1A
hsa-mir-424-5p	TGFBR3
hsa-mir-212-3p	TJAP1
hsa-mir-155-5p	ARL6IP5
hsa-mir-3611	SIAH2
hsa-mir-195-5p	AHNAK2
hsa-mir-363-5p	GNG4
hsa-mir-96-5p	SNX7
hsa-mir-183-3p	HNRNPC
hsa-mir-519d-3p	USP32
hsa-mir-497-5p	CDK17
hsa-mir-338-5p	GTF2A1
hsa-mir-454-3p	CAPRIN2
hsa-mir-155-5p	GABARAPL1
hsa-mir-106a-5p	ZBTB47
hsa-mir-32-5p	VDAC2
hsa-mir-429	ABI2
hsa-mir-21-5p	HIPK3
hsa-mir-144-5p	MDM4
hsa-mir-32-5p	HIVEP1
hsa-mir-1913	ZDHHC8
hsa-mir-145-5p	MAP4K2
hsa-mir-424-5p	UBE2Q1
hsa-mir-543	MTA1
hsa-mir-3163	SCML2
hsa-mir-367-3p	TPPP
hsa-mir-448	CXCL12
hsa-mir-367-3p	DUS2
hsa-mir-372-3p	NR2C2
hsa-mir-429	PARD6B
hsa-mir-3612	PDE11A
hsa-mir-373-5p	ARHGAP12
hsa-mir-93-5p	KMT2B
hsa-mir-222-5p	FGF2
hsa-mir-301b-3p	SRSF2
hsa-mir-373-5p	DCDC2
hsa-mir-802	KIAA1549L
hsa-mir-32-5p	ATP7A
hsa-mir-497-5p	CDK6
hsa-mir-222-3p	ZFP30
hsa-mir-98-3p	E2F8
hsa-mir-17-5p	NUP35
hsa-mir-3163	MAPK8
hsa-mir-367-3p	ZNF24
hsa-mir-32-5p	CIC
hsa-mir-3924	DUSP7
hsa-mir-107	ASH1L
hsa-mir-4428	CALR
hsa-mir-133b	SP1
hsa-mir-1276	DDX5
hsa-mir-367-3p	GATA6
hsa-mir-519d-3p	RAB22A
hsa-mir-150-5p	GPR182
hsa-mir-200a-3p	DEK
hsa-mir-25-3p	ZDHHC5
hsa-mir-21-5p	EDIL3
hsa-mir-503-5p	WEE1
hsa-mir-424-5p	PPP2R5C
hsa-mir-497-5p	SPRED1
hsa-mir-4428	TTYH3
hsa-mir-195-5p	ETNK1
hsa-mir-383-3p	TNRC18
hsa-mir-3924	RABGAP1
hsa-mir-17-5p	ABHD2
hsa-mir-195-5p	RARB
hsa-mir-507	CBX4
hsa-mir-133b	PTPRK
hsa-mir-93-5p	ULK1
hsa-mir-665	SMC1A
hsa-mir-106a-5p	TNFRSF21
hsa-mir-32-5p	PPP1R37
hsa-mir-204-5p	ALPL
hsa-mir-3611	ARID3B
hsa-mir-1294	CFL2
hsa-mir-519d-3p	CNOT6L
hsa-mir-96-5p	RAD51
hsa-mir-187-5p	BRWD1
hsa-mir-425-5p	PPP2CB
hsa-mir-3909	NHS
hsa-mir-32-5p	FAM214A
hsa-mir-32-5p	RBFOX2
hsa-mir-221-3p	DIRAS3
hsa-mir-372-3p	LEFTY1
hsa-mir-454-3p	ZFYVE9
hsa-mir-195-5p	MIB1
hsa-mir-204-5p	SOX4
hsa-mir-106a-5p	TMEM100
hsa-mir-301b-3p	CALM2
hsa-mir-519d-3p	SQSTM1
hsa-mir-363-3p	DUSP5
hsa-mir-519d-3p	RB1
hsa-mir-454-3p	PRKAA1
hsa-mir-93-5p	VPS53
hsa-mir-144-3p	FGF2
hsa-mir-93-5p	RRM2
hsa-mir-301b-3p	JARID2
hsa-mir-23c	FNIP1
hsa-mir-3163	LARP1
hsa-mir-182-5p	TMEM170B
hsa-mir-373-5p	COX18
hsa-mir-222-3p	CHORDC1
hsa-mir-363-3p	TULP4
hsa-mir-3612	SFN
hsa-mir-760	TRAPPC10
hsa-mir-519d-3p	SLAIN2
hsa-mir-32-5p	KIF5B
hsa-mir-93-5p	TSKU
hsa-mir-195-5p	SZRD1
hsa-mir-100-3p	E2F3
hsa-mir-301b-3p	RBM20
hsa-mir-367-3p	KLHDC10
hsa-mir-519d-3p	USP28
hsa-mir-106a-5p	SALL3
hsa-mir-4739	HPCAL1
hsa-mir-182-5p	PCDH8
hsa-mir-216b-5p	CSNK2A1
hsa-mir-143-5p	ZNF347
hsa-mir-152-3p	HLA-A
hsa-mir-214-3p	ASH1L
hsa-mir-32-5p	IKZF2
hsa-mir-22-5p	AFF2
hsa-mir-3163	HMGXB4
hsa-mir-211-5p	SAMD5
hsa-mir-5691	RAB11FIP1
hsa-mir-650	F2RL2
hsa-mir-338-5p	COMMD3-BMI1
hsa-mir-372-3p	SNX5
hsa-mir-17-5p	LRPAP1
hsa-mir-802	RPL17-C18orf32
hsa-mir-363-3p	GOLGA8A
hsa-mir-454-3p	DAPK1
hsa-mir-1297	CREBRF
hsa-mir-1197	PSAP
hsa-mir-519d-3p	CCL1
hsa-mir-223-3p	CDC27
hsa-mir-31-5p	TBXA2R
hsa-mir-507	ETS1
hsa-mir-3163	ELF2
hsa-mir-93-5p	SLC2A4
hsa-mir-1297	ZNF608
hsa-mir-195-5p	TARBP2
hsa-mir-93-5p	SALL3
hsa-mir-204-5p	ZCCHC24
hsa-mir-543	ITCH
hsa-mir-155-5p	CCR9
hsa-mir-761	CASKIN1
hsa-mir-93-5p	ZNF148
hsa-mir-3163	TMX1
hsa-mir-211-5p	CHD5
hsa-mir-200a-3p	DLC1
hsa-mir-17-5p	IQSEC1
hsa-mir-155-5p	GCSAM
hsa-mir-424-5p	MYO5A
hsa-mir-195-5p	B4GALT1
hsa-mir-144-3p	CCNK
hsa-mir-519d-3p	CCND1
hsa-mir-17-5p	AGFG2
hsa-mir-508-5p	ZNF43
hsa-mir-17-5p	CMPK1
hsa-mir-497-5p	MTHFR
hsa-mir-424-5p	PTPRD
hsa-mir-17-5p	RBM12B
hsa-mir-497-5p	PRKAA1
hsa-mir-22-3p	TET2
hsa-mir-17-5p	ULK1
hsa-mir-454-3p	CALM2
hsa-mir-497-5p	VPS4A
hsa-mir-222-3p	GRB10
hsa-mir-193b-3p	ALKBH5
hsa-mir-106a-3p	RAI1
hsa-mir-421	XIAP
hsa-mir-761	TMEM189-UBE2V1
hsa-mir-506-5p	UTP14C
hsa-mir-192-5p	SEMA4D
hsa-mir-98-5p	E2F6
hsa-mir-503-5p	CACUL1
hsa-mir-195-5p	SSU72
hsa-mir-17-5p	SAMD8
hsa-mir-424-5p	PPP1R11
hsa-mir-96-5p	GABRB1
hsa-mir-183-3p	KCNT2
hsa-mir-93-5p	PPP1R12B
hsa-mir-93-5p	SERF1B
hsa-mir-204-5p	PRDM2
hsa-mir-363-3p	HIVEP1
hsa-mir-383-3p	ZBTB34
hsa-mir-133b	FSCN1
hsa-mir-223-5p	ZNF449
hsa-mir-211-3p	ATXN7L3B
hsa-mir-98-5p	OLR1
hsa-mir-665	SNX27
hsa-mir-373-3p	KLF3
hsa-mir-93-5p	FOXA1
hsa-mir-106a-5p	FJX1
hsa-mir-508-5p	DAND5
hsa-mir-195-5p	MOB4
hsa-mir-1276	PNISR
hsa-mir-944	ETS2
hsa-mir-4739	CLASP1
hsa-mir-32-5p	PUS7
hsa-mir-106a-5p	SH3BP5
hsa-mir-17-5p	ARID4B
hsa-mir-93-5p	UXS1
hsa-mir-424-5p	SNX16
hsa-mir-424-5p	CCDC83
hsa-mir-93-5p	HIF1A
hsa-mir-519d-3p	ATG2B
hsa-mir-17-5p	TBC1D17
hsa-mir-195-5p	HOXA3
hsa-mir-155-5p	CREBRF
hsa-mir-98-5p	IQCB1
hsa-mir-204-5p	THRB
hsa-mir-223-3p	MEF2C
hsa-mir-302e	RGMB
hsa-mir-665	RBMS2
hsa-mir-3163	PPIL4
hsa-mir-195-5p	ZNRF2
hsa-mir-98-5p	DNA2
hsa-mir-663a	MYL9
hsa-mir-3924	ZBTB18
hsa-mir-497-5p	KIF23
hsa-mir-223-5p	AMER1
hsa-mir-98-5p	RGS16
hsa-mir-222-3p	FAM214A
hsa-mir-32-5p	CPEB3
hsa-mir-147a	VPS28
hsa-mir-1271-5p	TMEM170B
hsa-mir-216b-5p	CCDC65
hsa-mir-21-5p	SLC17A5
hsa-mir-96-5p	FAM171A1
hsa-mir-372-5p	TRIB1
hsa-mir-454-3p	MFF
hsa-mir-206	STC2
hsa-mir-212-5p	POGZ
hsa-mir-454-3p	TRPC3
hsa-mir-193b-3p	PLXNC1
hsa-mir-200a-5p	ZNF254
hsa-mir-1271-5p	HOXA5
hsa-mir-497-5p	RS1
hsa-mir-210-3p	DENND6A
hsa-mir-17-5p	GAB1
hsa-mir-650	ZNF850
hsa-mir-106a-5p	MECP2
hsa-mir-944	SCD
hsa-mir-508-5p	EEF2K
hsa-mir-182-5p	GABRB1
hsa-mir-372-3p	ZNF532
hsa-mir-32-3p	SPON2
hsa-mir-205-5p	INPPL1
hsa-mir-372-5p	ZFP14
hsa-mir-301b-3p	SECISBP2L
hsa-mir-32-3p	HNRNPR
hsa-mir-3924	CYGB
hsa-mir-302e	ADAT2
hsa-mir-300	HBP1
hsa-mir-1913	KMT2D
hsa-mir-543	NRAS
hsa-mir-17-5p	KMT2B
hsa-mir-761	HDGF
hsa-mir-155-3p	TPM1
hsa-mir-302e	ULK1
hsa-mir-98-5p	SOCS7
hsa-mir-222-5p	TAB2
hsa-mir-497-5p	FAM122B
hsa-mir-100-3p	ZFP36L1
hsa-mir-195-5p	SESTD1
hsa-mir-221-3p	TMCC1
hsa-mir-212-3p	CRTC1
hsa-mir-107	RAB10
hsa-mir-93-5p	ANKH
hsa-mir-424-5p	FGFR4
hsa-mir-93-5p	NRIP3
hsa-mir-141-3p	QKI
hsa-mir-152-5p	FOXK2
hsa-mir-373-3p	TNKS2
hsa-mir-106a-5p	PKNOX1
hsa-mir-122-5p	RBM47
hsa-mir-93-5p	GID4
hsa-mir-17-5p	BTN3A1
hsa-mir-195-5p	ODF2L
hsa-mir-429	NUFIP2
hsa-mir-143-3p	FHIT
hsa-mir-372-3p	CDK2
hsa-mir-93-5p	FBXL5
hsa-mir-503-5p	ACTR2
hsa-mir-211-5p	CCND1
hsa-mir-132-3p	GDF5
hsa-mir-17-5p	PPP1R3B
hsa-mir-205-5p	E2F1
hsa-mir-204-5p	ZFHX3
hsa-mir-192-3p	KANSL1
hsa-mir-206	ABI2
hsa-mir-214-3p	TWF1
hsa-mir-122-5p	SRF
hsa-mir-367-3p	GEMIN2
hsa-mir-17-5p	DDX5
hsa-mir-367-3p	ACTC1
hsa-mir-193b-3p	DNAJB9
hsa-mir-195-5p	TRIM35
hsa-mir-32-5p	RNF4
hsa-mir-32-5p	MYLIP
hsa-mir-17-5p	SALL3
hsa-mir-454-3p	ZNF800
hsa-mir-106a-5p	SLC5A3
hsa-mir-506-3p	OTUD1
hsa-mir-301b-3p	SALL3
hsa-mir-300	VEZF1
hsa-mir-301b-3p	SNX5
hsa-mir-508-5p	TSTD2
hsa-mir-17-3p	UBE2G1
hsa-mir-424-5p	MTFR1L
hsa-mir-25-3p	CCNE2
hsa-mir-454-3p	LZIC
hsa-mir-301b-3p	ESR1
hsa-mir-98-5p	BTN2A1
hsa-mir-223-5p	KAT6A
hsa-mir-25-3p	DDX3X
hsa-mir-507	CCNT2
hsa-mir-98-5p	CANT1
hsa-mir-944	GRAMD4
hsa-mir-519d-3p	TSG101
hsa-mir-17-5p	TMEM167A
hsa-mir-429	TUBB
hsa-mir-93-5p	ENTPD4
hsa-mir-373-5p	TOR1B
hsa-mir-122-5p	FOXP1
hsa-mir-223-3p	RHOB
hsa-mir-31-5p	FZD3
hsa-mir-761	SCAMP4
hsa-mir-205-3p	UQCRFS1
hsa-mir-210-3p	BDNF
hsa-mir-32-5p	UBE2Z
hsa-mir-378g	WNT10A
hsa-mir-32-5p	IL6ST
hsa-mir-1294	KIAA0930
hsa-mir-32-5p	CD2AP
hsa-mir-182-5p	ADCY6
hsa-mir-93-5p	SMAD7
hsa-mir-215-5p	SEMA4D
hsa-mir-3924	HINT1
hsa-mir-192-5p	EML6
hsa-mir-363-3p	HP1BP3
hsa-mir-497-5p	HSPA8
hsa-mir-106a-5p	YOD1
hsa-mir-152-3p	YWHAB
hsa-mir-17-5p	MYLIP
hsa-mir-93-5p	ANKRD33B
hsa-mir-193b-3p	EBAG9
hsa-mir-372-3p	TGFBR2
hsa-mir-1297	TMTC3
hsa-mir-3163	TRIAP1
hsa-mir-17-5p	TRIP10
hsa-mir-17-5p	MTMR3
hsa-mir-133b	SGK1
hsa-mir-182-5p	LRRC4
hsa-mir-519d-3p	CYBRD1
hsa-mir-503-5p	PISD
hsa-mir-222-3p	MIDN
hsa-mir-32-5p	RRN3
hsa-mir-155-5p	ITK
hsa-mir-383-3p	CPE
hsa-mir-497-5p	CHIC1
hsa-mir-106a-5p	U2SURP
hsa-mir-122-5p	ARSA
hsa-mir-195-3p	CADM2
hsa-mir-3611	SLC25A21
hsa-mir-17-5p	MFSD8
hsa-mir-193b-3p	ZBTB5
hsa-mir-613	ARPP19
hsa-mir-223-3p	ZNF365
hsa-mir-372-5p	IKZF3
hsa-mir-195-5p	ZNF691
hsa-mir-195-5p	UBE3C
hsa-mir-21-5p	DDAH1
hsa-mir-454-3p	HADHB
hsa-mir-32-5p	TMF1
hsa-mir-140-3p	LAMP2
hsa-mir-195-5p	WIPI2
hsa-mir-195-3p	RAB6A
hsa-mir-223-5p	CNTNAP5
hsa-mir-665	HEYL
hsa-mir-1270	HNRNPU
hsa-mir-3164	IL6ST
hsa-mir-93-5p	NFAT5
hsa-mir-100-5p	HOXA1
hsa-mir-23c	C2orf69
hsa-mir-223-3p	SMARCD1
hsa-mir-31-5p	FOXD4L1
hsa-mir-150-5p	SYNJ2BP
hsa-mir-506-3p	NUFIP2
hsa-mir-195-5p	RET
hsa-mir-106a-5p	ELK4
hsa-mir-448	ERRFI1
hsa-mir-223-5p	LRRC31
hsa-mir-670-3p	PCNT
hsa-mir-424-5p	CCDC88C
hsa-mir-215-5p	PIP4K2B
hsa-mir-150-5p	ZFP14
hsa-mir-205-5p	NDUFA4
hsa-mir-150-5p	AHI1
hsa-mir-641	SDE2
hsa-mir-372-3p	CUL3
hsa-mir-519d-3p	CNOT7
hsa-mir-187-5p	C5orf51
hsa-mir-3612	SDR9C7
hsa-mir-206	CCL2
hsa-mir-195-5p	KIF23
hsa-mir-3163	LMNB2
hsa-mir-17-5p	EIF4A2
hsa-mir-221-3p	ACVR2B
hsa-mir-17-5p	MASTL
hsa-mir-155-5p	FOS
hsa-mir-200a-3p	TNKS2
hsa-mir-3924	DEK
hsa-mir-424-5p	PIAS1
hsa-mir-424-5p	MTMR3
hsa-mir-497-5p	PIK3R1
hsa-mir-205-3p	TRMT5
hsa-mir-21-5p	PPARA
hsa-mir-152-3p	DDX6
hsa-mir-143-5p	RAD21
hsa-mir-802	ATG12
hsa-mir-761	ZNF641
hsa-mir-3163	USP6NL
hsa-mir-663a	SBF1
hsa-mir-1294	ZNF644
hsa-mir-424-5p	ARHGAP12
hsa-mir-577	CLIC4
hsa-mir-429	TIMP2
hsa-mir-367-3p	CIC
hsa-mir-211-5p	ARAP2
hsa-mir-216b-5p	ZDHHC9
hsa-mir-32-5p	PIK3AP1
hsa-mir-107	FGFRL1
hsa-mir-106a-5p	TNKS2
hsa-mir-21-5p	ZNF367
hsa-mir-100-3p	CKS1B
hsa-mir-17-5p	LDLR
hsa-mir-93-5p	SUCO
hsa-mir-93-5p	GAB1
hsa-mir-424-5p	HSPA8
hsa-mir-670-5p	REST
hsa-mir-93-5p	ITGB8
hsa-mir-195-5p	PNISR
hsa-mir-17-5p	USP32
hsa-mir-221-3p	ARF4
hsa-mir-221-3p	UBE2J1
hsa-mir-367-3p	SLC12A5
hsa-mir-122-5p	NUMBL
hsa-mir-23c	USP5
hsa-mir-222-3p	DIRAS3
hsa-mir-506-5p	CENPO
hsa-mir-221-3p	SLC6A9
hsa-mir-93-5p	ZBTB33
hsa-mir-372-3p	HIP1
hsa-mir-497-5p	UBR3
hsa-mir-106a-5p	CNOT6L
hsa-mir-3612	EPGN
hsa-mir-519d-3p	RUFY2
hsa-mir-32-5p	E2F3
hsa-mir-21-5p	RASEF
hsa-mir-155-5p	DHX40
hsa-mir-155-3p	LUC7L
hsa-mir-373-3p	HAUS8
hsa-mir-1297	ETF1
hsa-mir-106a-5p	MAPK1
hsa-mir-205-5p	LRRK2
hsa-mir-122-5p	TIMM50
hsa-mir-182-5p	FGF9
hsa-mir-449a	SLC35G2
hsa-mir-577	G3BP1
hsa-mir-195-5p	IVNS1ABP
hsa-mir-204-3p	NFASC
hsa-mir-133b	FAM160B1
hsa-mir-363-3p	MYLIP
hsa-mir-519d-3p	NCOA3
hsa-mir-98-5p	IGF1
hsa-mir-4739	GPR107
hsa-mir-200a-3p	MNX1
hsa-mir-193b-5p	CPSF7
hsa-mir-3612	SERBP1
hsa-mir-150-5p	XPNPEP3
hsa-mir-32-5p	GOLGA3
hsa-mir-508-5p	NF2
hsa-mir-183-5p	LRP6
hsa-mir-98-3p	VEZF1
hsa-mir-1913	LRRC20
hsa-mir-215-5p	XIAP
hsa-mir-122-5p	SLC2A3
[truncated: 8,049 more rows]
