# Supplementary material for: Constructing lncRNA-miRNA-mRNA networks specific to individual cancer patients and finding prognostic biomarkers
Source: BMC Genom Data. 2024 Jul 8;25(Suppl 1):67. doi: 10.1186/s12863-024-01251-9 (PMC11232193; doi:10.1186/s12863-024-01251-9)
Supplement: Supplementary file 2 — Additional file 2: Potential prognostic triplets for breast cancer, liver cancer, and lung cancer. The p-value of the triplet from the Cox model and the number of samples of each group. [file 12863_2024_1251_MOESM2_ESM.zip]

Archive with 6 entries (6 files):
- BRCA_G1.xlsx
- BRCA_G2.xlsx
- LIHC_G1.xlsx
- LIHC_G2.xlsx
- LUAD_G1.xlsx
- LUAD_G2.xlsx
