# Supplementary material for: Constructing lncRNA-miRNA-mRNA networks specific to individual cancer patients and finding prognostic biomarkers
Source: BMC Genom Data. 2024 Jul 8;25(Suppl 1):67. doi: 10.1186/s12863-024-01251-9 (PMC11232193; doi:10.1186/s12863-024-01251-9)
Supplement: Supplementary file 2 — Additional file 2: Potential prognostic triplets for breast cancer, liver cancer, and lung cancer. The p-value of the triplet from the Cox model and the number of samples of each group. [file 12863_2024_1251_MOESM2_ESM.zip › BRCA_G1.xlsx]

## Sheet: BRCA_G1
lncRNA	miRNA	mRNA	triplet	lncRNA-mRNA pair	lncRNA	miRNA	mRNA	#samples of group 1	#samples of group 2
DIRC3	hsa-mir-183	PTP4A2	3.53168e-08	0.221494	0.225731	0.537017	0.225731	580	492
HCG9	hsa-mir-192	PHTF2	1.78187e-06	0.6142	0.495328	0.876547	0.495328	542	530
GDNF-AS1	hsa-mir-424	LRRFIP2	5.53632e-06	0.345248	0.284506	0.392453	0.284506	566	506
EMX2OS	hsa-mir-183	PTP4A2	4.8159e-05	0.410015	0.683426	0.0617749	0.683426	586	486
DIRC3	hsa-mir-425	PLSCR4	6.48512e-05	2.90483e-05	0.00357195	0.0196617	0.00357195	456	616
DIRC3	hsa-mir-96	JAZF1	0.000356964	0.0162455	0.0007962	0.000172864	0.0007962	430	642
GDNF-AS1	hsa-mir-424	TPM3	0.000690591	0.180744	0.599737	0.216204	0.599737	584	488
GDNF-AS1	hsa-mir-145	TPM3	0.000690591	0.180744	0.599737	0.873373	0.599737	584	488
DIRC3	hsa-mir-155	PHACTR2	0.00162587	0.0333732	0.000614291	0.000754108	0.000614291	430	642
WDFY3-AS2	hsa-mir-425	PLSCR4	0.00248528	0.405635	0.103213	0.0841163	0.103213	344	728
DIRC3	hsa-mir-424	FGF2	0.00367881	0.000513888	0.000244416	0.00846608	0.000244416	520	552
DIRC3	hsa-mir-144	FGF2	0.00367881	0.000513888	0.000244416	0.00977771	0.000244416	520	552
DIRC3	hsa-mir-429	WASF3	0.00666407	0.00855577	3.86421e-05	0.205017	3.86421e-05	480	592
DIRC3	hsa-mir-424	KANK1	0.00924659	0.0227327	0.000105655	0.0016888	0.000105655	522	550
DIRC3	hsa-mir-204	NR3C1	0.0114715	0.0409212	7.65577e-05	0.655623	7.65577e-05	466	606
DIRC3	hsa-mir-144	NR3C1	0.0114715	0.0409212	7.65577e-05	0.271224	7.65577e-05	466	606
DIRC3	hsa-mir-425	FOXN3	0.0127891	0.000367036	3.33143e-05	0.00201111	3.33143e-05	414	658
DIRC3	hsa-mir-140	VKORC1L1	0.0148545	0.579611	5.66155e-05	0.0299186	5.66155e-05	498	574
MAGI2-AS3	hsa-mir-31	EPB41L4B	0.0154254	0.00719276	9.82018e-05	0.164759	9.82018e-05	514	558
DIRC3	hsa-mir-204	ZCCHC24	0.0201683	0.000352378	4.80531e-05	0.00929282	4.80531e-05	440	632
DIRC3	hsa-mir-204	TGFBR2	0.0224409	0.000481792	8.40503e-05	0.037454	8.40503e-05	440	632
DIRC3	hsa-mir-204	CHRDL1	0.0246066	0.00160173	4.61981e-05	0.00245489	4.61981e-05	528	544
DIRC3	hsa-mir-204	NUDT7	0.0249737	0.145675	4.30055e-05	0.00695409	4.30055e-05	506	566
EMX2OS	hsa-mir-182	NRN1	0.0287851	0.473535	0.037872	0.00343115	0.037872	312	760
ADIPOQ-AS1	hsa-mir-31	EPB41L4B	0.028806	0.622301	5.36411e-05	0.034527	5.36411e-05	528	544
DIRC3	hsa-mir-144	ZEB2	0.0300064	0.000859913	3.45738e-05	0.0287333	3.45738e-05	404	668
EMX2OS	hsa-mir-31	JAZF1	0.0326798	0.778484	0.0402696	0.0807304	0.0402696	376	696
DIRC3	hsa-mir-204	ANGPTL2	0.0383609	0.00122429	1.39878e-05	0.0144506	1.39878e-05	344	728
ADIPOQ-AS1	hsa-mir-140	MMD	0.0421395	0.6462	0.00161657	0.0158927	0.00161657	450	622
WDFY3-AS2	hsa-mir-96	JAZF1	0.0459675	0.533299	0.0458339	0.0676523	0.0458339	400	672
MAGI2-AS3	hsa-mir-155	PCDH9	0.0608682	0.402495	0.00553732	0.13804	0.00553732	312	760
DIRC3	hsa-mir-429	OSTM1	0.0637288	0.0346866	3.0522e-06	0.347315	3.0522e-06	432	640
DIRC3	hsa-mir-140	OSTM1	0.0637288	0.0346866	3.0522e-06	0.0135429	3.0522e-06	432	640
MAGI2-AS3	hsa-mir-425	PLSCR4	0.0740186	0.448998	0.409766	0.230341	0.409766	208	864
MAGI2-AS3	hsa-mir-424	TMEM245	0.0927597	0.0373219	0.00271345	0.00867383	0.00271345	404	668
MAGI2-AS3	hsa-mir-424	GABARAPL1	0.0933365	0.683713	0.00604786	0.0128711	0.00604786	372	700
MAGI2-AS3	hsa-mir-155	GABARAPL1	0.0933365	0.683713	0.00604786	0.224181	0.00604786	372	700
ADIPOQ-AS1	hsa-mir-182	ADCY6	0.104724	0.154957	0.000387492	0.0035017	0.000387492	492	580
EMX2OS	hsa-mir-182	NDRG1	0.133761	0.0796822	6.97937e-08	0.000278185	6.97937e-08	496	576
MAGI2-AS3	hsa-mir-106a	KLHL36	0.149002	0.357969	0.00318883	0.00378152	0.00318883	458	614
MAGI2-AS3	hsa-mir-424	RTN4	0.150247	0.0578081	0.00107286	0.00370872	0.00107286	484	588
MAGI2-AS3	hsa-mir-155	CD36	0.150496	0.974912	0.0143047	0.0124529	0.0143047	340	732
RBPMS-AS1	hsa-mir-449a	EFNB1	0.15687	0.991995	9.10773e-05	0.000221246	9.10773e-05	464	608
ADIPOQ-AS1	hsa-mir-425	PLSCR4	0.161097	0.178673	0.388267	0.0224262	0.388267	392	680
WDFY3-AS2	hsa-mir-155	SMARCA4	0.167435	0.161885	0.00532037	0.134296	0.00532037	664	408
EMX2OS	hsa-mir-183	AKAP12	0.168297	0.891427	0.0136556	0.0118327	0.0136556	272	800
ADIPOQ-AS1	hsa-mir-182	VAMP3	0.173149	0.94458	0.000905685	0.000136972	0.000905685	468	604
ADIPOQ-AS1	hsa-mir-424	TMEM245	0.175756	0.25197	0.00323944	0.00368834	0.00323944	458	614
MAGI2-AS3	hsa-mir-32	UGP2	0.177827	0.0147261	0.00702512	0.00224023	0.00702512	438	634
RBPMS-AS1	hsa-mir-449a	BMP3	0.180388	0.845409	0.090381	0.000311513	0.090381	448	624
ARHGEF7-AS2	hsa-mir-106a	TMEM100	0.183439	0.501083	0.00162406	0.00480191	0.00162406	364	708
DIRC3	hsa-mir-424	RTN4	0.202672	0.0285464	4.39714e-08	6.38206e-06	4.39714e-08	484	588
DIRC3	hsa-mir-155	CD36	0.203264	0.000956719	4.83568e-06	0.00384089	4.83568e-06	506	566
OXCT1-AS1	hsa-mir-424	GABARAPL1	0.207434	0.615795	0.00238844	0.00236332	0.00238844	394	678
ADIPOQ-AS1	hsa-mir-106a	KLHL36	0.218856	0.474805	0.00154944	0.00864905	0.00154944	458	614
ADIPOQ-AS1	hsa-mir-424	GABARAPL1	0.220787	0.140953	0.00373777	0.00294241	0.00373777	448	624
WDFY3-AS2	hsa-mir-182	RECK	0.223007	0.482123	0.00379508	0.00260402	0.00379508	400	672
WDFY3-AS2	hsa-mir-21	RECK	0.223007	0.482123	0.00379508	0.0317753	0.00379508	400	672
RBMS3-AS3	hsa-mir-182	PDK4	0.227399	0.680952	0.0607993	0.000811446	0.0607993	368	704
MAGI2-AS3	hsa-mir-424	SIDT2	0.233885	0.342254	0.00775774	0.00422027	0.00775774	428	644
ARHGEF7-AS2	hsa-mir-106a	KATNAL1	0.239643	0.7839	0.0026079	0.000506643	0.0026079	528	544
EMX2OS	hsa-mir-182	RECK	0.239724	0.450978	0.00830801	0.00470313	0.00830801	248	824
ADIPOQ-AS1	hsa-mir-155	CD36	0.243212	0.364932	0.0119717	0.0285273	0.0119717	276	796
MAGI2-AS3	hsa-mir-32	SETD7	0.243538	0.00472626	0.00758925	0.00056096	0.00758925	382	690
DIRC3	hsa-mir-424	GABARAPL1	0.248208	0.151905	2.55534e-07	0.00100573	2.55534e-07	474	598
DIRC3	hsa-mir-155	GABARAPL1	0.248208	0.151905	2.55534e-07	0.014037	2.55534e-07	474	598
DIRC3	hsa-mir-155	PCDH9	0.250488	0.00210012	2.42579e-07	0.000596031	2.42579e-07	466	606
WDFY3-AS2	hsa-mir-144	NR3C1	0.251098	0.547693	0.00853437	0.00601765	0.00853437	340	732
WDFY3-AS2	hsa-mir-182	NR3C1	0.251098	0.547693	0.00853437	0.00624497	0.00853437	340	732
WDFY3-AS2	hsa-mir-192	NR3C1	0.251098	0.547693	0.00853437	0.0721712	0.00853437	340	732
WDFY3-AS2	hsa-mir-183	NR3C1	0.251098	0.547693	0.00853437	0.00171286	0.00853437	340	732
MAGI2-AS3	hsa-mir-204	ANGPTL2	0.252537	0.284952	0.022724	0.112303	0.022724	230	842
ARHGEF7-AS2	hsa-mir-192	NR3C1	0.25335	0.516869	0.0015229	0.0292321	0.0015229	470	602
AGAP11	hsa-mir-424	FGF2	0.264441	0.875621	0.0775647	0.000325022	0.0775647	390	682
MAGI2-AS3	hsa-mir-106a	KCNB1	0.272927	0.702387	0.0349715	0.0285627	0.0349715	360	712
AC096540.1	hsa-mir-140	MMD	0.279606	0.0599829	2.05564e-05	0.0268654	2.05564e-05	490	582
ARHGEF7-AS2	hsa-mir-106a	ZBTB4	0.301524	0.395899	0.00216332	0.000759551	0.00216332	452	620
SFTA1P	hsa-mir-204	CHRDL1	0.314243	0.489922	0.00351719	0.126958	0.00351719	534	538
ADIPOQ-AS1	hsa-mir-383	PPM1L	0.330461	0.0204013	0.0117411	0.00960389	0.0117411	474	598
DIRC3	hsa-mir-140	MMD	0.344084	0.00458251	6.0025e-08	0.0816475	6.0025e-08	416	656
EMX2OS	hsa-mir-182	NR3C1	0.352909	0.750924	0.00528726	0.00962707	0.00528726	396	676
EMX2OS	hsa-mir-183	NR3C1	0.352909	0.750924	0.00528726	0.00362423	0.00528726	396	676
ADIPOQ-AS1	hsa-mir-383	KLF8	0.35638	0.752113	0.0112759	0.192665	0.0112759	466	606
MAGI2-AS3	hsa-mir-145	RTKN	0.361496	0.750619	0.186213	0.190213	0.186213	766	306
AGAP11	hsa-mir-424	TMEM245	0.366394	0.254517	0.000994837	0.000217842	0.000994837	388	684
ADIPOQ-AS1	hsa-mir-183	SH3D19	0.366845	0.498768	0.00673733	0.00038211	0.00673733	416	656
MIAT	hsa-mir-424	PDCD1	0.37339	0.653883	0.00354908	0.0112794	0.00354908	330	742
ADIPOQ-AS1	hsa-mir-424	SIDT2	0.374352	0.745507	0.0053579	0.0115106	0.0053579	442	630
MAGI2-AS3	hsa-mir-31	JAZF1	0.384026	0.734435	0.24285	0.0556573	0.24285	316	756
MAGI2-AS3	hsa-mir-106a	OSTM1	0.391991	0.0554011	0.0132174	9.30061e-05	0.0132174	398	674
MAGI2-AS3	hsa-mir-429	OSTM1	0.391991	0.0554011	0.0132174	0.358032	0.0132174	398	674
ADIPOQ-AS1	hsa-mir-182	NRN1	0.393201	0.537525	0.273294	0.0405393	0.273294	414	658
LINC00641	hsa-mir-429	SECISBP2L	0.397135	0.196694	0.00416013	0.494623	0.00416013	382	690
MAGI2-AS3	hsa-mir-106a	TIMP2	0.410434	0.587566	0.0288993	0.00064601	0.0288993	266	806
MAGI2-AS3	hsa-mir-424	RUNX1T1	0.415351	0.3405	0.0435562	7.13574e-05	0.0435562	182	890
ARHGEF7-AS2	hsa-mir-106a	CDADC1	0.430836	0.665094	0.000680968	0.000806323	0.000680968	450	622
MAGI2-AS3	hsa-mir-106a	BNIP2	0.443737	0.320046	0.353189	0.00752277	0.353189	344	728
ADIPOQ-AS1	hsa-mir-31	C19orf12	0.448527	0.333383	0.0121666	0.699885	0.0121666	482	590
WDFY3-AS2	hsa-mir-182	MITF	0.44924	0.368265	0.0015809	0.0147236	0.0015809	404	668
WDFY3-AS2	hsa-mir-96	MITF	0.44924	0.368265	0.0015809	0.00719635	0.0015809	404	668
MAGI2-AS3	hsa-mir-32	SNN	0.468237	0.275003	0.0141831	0.0051701	0.0141831	522	550
MAGI2-AS3	hsa-mir-155	PDE3A	0.485516	0.0376924	0.0325576	0.0700176	0.0325576	234	838
MAGI2-AS3	hsa-mir-204	HCAR2	0.488458	0.440574	0.0393165	0.144114	0.0393165	416	656
EMX2OS	hsa-mir-182	MITF	0.497768	0.663195	0.0026855	0.019973	0.0026855	312	760
ADIPOQ-AS1	hsa-mir-140	OSTM1	0.507918	0.178881	0.0120479	0.111055	0.0120479	472	600
MAGI2-AS3	hsa-mir-106a	CDADC1	0.515052	0.721105	0.0224199	0.00123328	0.0224199	468	604
EMX2OS	hsa-mir-182	VAMP3	0.529769	0.0118901	8.46308e-05	0.0204352	8.46308e-05	436	636
DIRC3	hsa-mir-191	TMC7	0.530161	0.00305932	1.12713e-08	0.00764576	1.12713e-08	454	618
WDFY3-AS2	hsa-mir-182	VAMP3	0.536249	0.0232041	9.16719e-05	0.00593883	9.16719e-05	362	710
ADIPOQ-AS1	hsa-mir-144	FGF2	0.538433	0.00672964	0.145024	0.0415433	0.145024	370	702
WDFY3-AS2	hsa-mir-182	EIF4EBP2	0.54716	0.905741	0.00598492	0.00778827	0.00598492	400	672
WDFY3-AS2	hsa-mir-96	EIF4EBP2	0.54716	0.905741	0.00598492	0.0111427	0.00598492	400	672
AGAP11	hsa-mir-106a	KATNAL1	0.557888	0.258122	0.0265717	0.00801312	0.0265717	426	646
WDFY3-AS2	hsa-mir-183	LAMA2	0.560184	0.609546	0.00228501	0.0016334	0.00228501	356	716
AC096540.1	hsa-mir-140	VKORC1L1	0.562282	0.0580188	0.00793279	0.0151684	0.00793279	504	568
MAGI2-AS3	hsa-mir-145	PHACTR2	0.569209	0.84949	0.174415	0.018032	0.174415	336	736
AGAP11	hsa-mir-204	TGFBR2	0.581752	0.320346	0.0167298	0.0270204	0.0167298	380	692
AGAP11	hsa-mir-106a	TGFBR2	0.581752	0.320346	0.0167298	0.000485177	0.0167298	380	692
AGAP11	hsa-mir-155	CD36	0.595801	0.698647	0.00162591	0.0373311	0.00162591	408	664
MAGI2-AS3	hsa-mir-145	ERG	0.598488	0.963913	0.0317949	0.0536579	0.0317949	222	850
MAGI2-AS3	hsa-mir-155	SMARCA4	0.60775	0.394973	0.0879088	0.303056	0.0879088	734	338
ARHGEF7-AS2	hsa-mir-106a	OSTM1	0.609817	0.0819523	0.000187842	0.00488887	0.000187842	500	572
MIAT	hsa-mir-363	MCOLN2	0.612431	0.414955	0.00455403	0.000209348	0.00455403	368	704
MIAT	hsa-mir-32	MCOLN2	0.612431	0.414955	0.00455403	0.00158557	0.00455403	368	704
ADIPOQ-AS1	hsa-mir-182	EIF4EBP2	0.622637	0.23864	0.0291381	0.000140067	0.0291381	458	614
MIR22HG	hsa-mir-32	UGP2	0.626105	0.285893	0.000733448	0.00267423	0.000733448	468	604
AGAP11	hsa-mir-204	NR3C1	0.66236	0.693743	0.0288567	0.0691432	0.0288567	386	686
AGAP11	hsa-mir-182	NR3C1	0.66236	0.693743	0.0288567	0.01991	0.0288567	386	686
ADIPOQ-AS1	hsa-mir-106a	CDADC1	0.665117	0.919391	0.0108897	0.000674857	0.0108897	468	604
OXCT1-AS1	hsa-mir-424	FGF2	0.671387	0.527369	0.147952	0.0107973	0.147952	344	728
MAGI2-AS3	hsa-mir-204	NUDT7	0.681119	0.912336	0.0694558	0.0333793	0.0694558	480	592
MAGI2-AS3	hsa-mir-425	FOXN3	0.687271	0.686978	0.0682531	0.0481738	0.0682531	280	792
AGAP11	hsa-mir-182	EIF4EBP2	0.704958	0.829702	0.0213554	0.00866934	0.0213554	450	622
MAGI2-AS3	hsa-mir-204	ZCCHC24	0.712035	0.358882	0.072843	0.0867019	0.072843	222	850
DIRC3	hsa-mir-191	SLC16A2	0.714006	0.000335155	1.41244e-09	0.000559249	1.41244e-09	466	606
EMX2OS	hsa-mir-182	EIF4EBP2	0.725734	0.959186	0.00255151	0.00404572	0.00255151	454	618
OXCT1-AS1	hsa-mir-424	KANK1	0.738152	0.91294	0.138592	0.00822384	0.138592	374	698
EMX2OS	hsa-mir-183	LAMA2	0.742913	0.677321	0.00494305	0.00391456	0.00494305	312	760
MAGI2-AS3	hsa-mir-204	CHRDL1	0.748983	0.397739	0.0926129	0.0391975	0.0926129	314	758
MAGI2-AS3	hsa-mir-141	YAP1	0.750319	0.91027	0.0471256	0.000213294	0.0471256	348	724
MIR22HG	hsa-mir-32	KLF4	0.752701	0.554431	0.0025512	0.00171252	0.0025512	376	696
OXCT1-AS1	hsa-mir-424	TMEM100	0.760654	0.702835	0.0312054	0.0337423	0.0312054	376	696
OXCT1-AS1	hsa-mir-106a	TMEM100	0.760654	0.702835	0.0312054	0.0261984	0.0312054	376	696
LINC00641	hsa-mir-429	WASF3	0.775886	0.110396	0.0561201	0.84886	0.0561201	412	660
ADIPOQ-AS1	hsa-mir-106a	KATNAL1	0.777187	0.820445	0.05141	0.000127582	0.05141	460	612
AGAP11	hsa-mir-204	ANGPTL2	0.794864	0.643826	0.00687859	0.0135564	0.00687859	430	642
OXCT1-AS1	hsa-mir-106a	ZBTB4	0.804078	0.986662	0.0261247	0.00146096	0.0261247	474	598
ADIPOQ-AS1	hsa-mir-144	ZEB2	0.804724	0.482744	0.0340556	0.00580267	0.0340556	396	676
MAGI2-AS3	hsa-mir-204	TGFBR2	0.813008	0.670725	0.0869381	0.153288	0.0869381	148	924
MAGI2-AS3	hsa-mir-145	TGFBR2	0.813008	0.670725	0.0869381	0.0958187	0.0869381	148	924
MAGI2-AS3	hsa-mir-106a	TGFBR2	0.813008	0.670725	0.0869381	0.0205021	0.0869381	148	924
AGAP11	hsa-mir-155	TBRG1	0.820392	0.0331026	0.0109267	0.140743	0.0109267	402	670
MAGI2-AS3	hsa-mir-424	KANK1	0.82183	0.869746	0.112631	0.00201225	0.112631	430	642
ADIPOQ-AS1	hsa-mir-106a	ZBTB4	0.826231	0.565191	0.0396727	2.58622e-05	0.0396727	462	610
ALDH1L1-AS2	hsa-mir-106a	TMEM100	0.838956	0.469931	0.075508	0.0289885	0.075508	254	818
AGAP11	hsa-mir-141	ZEB2	0.847782	0.733585	0.0152537	0.000175239	0.0152537	424	648
AGAP11	hsa-mir-200a	ZEB2	0.847782	0.733585	0.0152537	0.00434937	0.0152537	424	648
MAGI2-AS3	hsa-mir-155	RAPGEF2	0.855745	0.911051	0.0584004	0.0137276	0.0584004	326	746
MAGI2-AS3	hsa-mir-106a	ZBTB4	0.880381	0.820372	0.0550103	0.00490923	0.0550103	420	652
MAGI2-AS3	hsa-mir-204	NR3C1	0.887686	0.351041	0.0803022	0.111031	0.0803022	282	790
MAGI2-AS3	hsa-mir-144	NR3C1	0.887686	0.351041	0.0803022	0.109366	0.0803022	282	790
MAGI2-AS3	hsa-mir-429	WASF3	0.894333	0.760219	0.087188	0.389296	0.087188	398	674
ADIPOQ-AS1	hsa-mir-424	KANK1	0.904029	0.93341	0.0719826	0.00169647	0.0719826	436	636
ADIPOQ-AS1	hsa-mir-425	FOXN3	0.918913	0.593335	0.0406971	0.0315323	0.0406971	424	648
GDNF-AS1	hsa-mir-424	AMOTL1	0.920961	0.472035	0.000663699	0.00880929	0.000663699	470	602
AGAP11	hsa-mir-204	HCAR2	0.927994	0.143664	0.00823044	0.0650588	0.00823044	436	636
ADIPOQ-AS1	hsa-mir-140	VKORC1L1	0.93287	0.967829	0.0660272	0.00982339	0.0660272	494	578
OXCT1-AS1	hsa-mir-106a	KATNAL1	0.935349	0.477041	0.0563123	0.000955294	0.0563123	460	612
RBPMS-AS1	hsa-mir-449a	SLC35G2	0.942299	0.305418	0.00364981	0.00523335	0.00364981	428	644
ADIPOQ-AS1	hsa-mir-183	AKAP12	0.954418	0.829075	0.0606012	0.000327239	0.0606012	380	692
MAGI2-AS3	hsa-mir-106a	KATNAL1	0.962965	0.650168	0.0709172	9.9318e-06	0.0709172	398	674
MIAT	hsa-mir-140	PRDM1	0.963119	0.780186	0.0167204	0.37131	0.0167204	312	760
ALDH1L1-AS2	hsa-mir-106a	TXNIP	0.968103	0.696153	0.0672207	0.00290972	0.0672207	350	722
EMX2OS	hsa-mir-183	SH3D19	0.968529	0.350666	0.00155446	0.00125244	0.00155446	332	740
AGAP11	hsa-mir-21	TLR4	0.975034	0.697715	0.00323463	0.0612883	0.00323463	438	634
ADIPOQ-AS1	hsa-mir-144	NR3C1	0.977564	0.918735	0.0478604	0.0450681	0.0478604	428	644
ADIPOQ-AS1	hsa-mir-182	NR3C1	0.977564	0.918735	0.0478604	0.000584792	0.0478604	428	644
ADIPOQ-AS1	hsa-mir-183	NR3C1	0.977564	0.918735	0.0478604	0.000283657	0.0478604	428	644
MAGI2-AS3	hsa-mir-144	ZEB2	0.997095	0.799282	0.0556478	0.116218	0.0556478	212	860
MAGI2-AS3	hsa-mir-141	ZEB2	0.997095	0.799282	0.0556478	0.00429175	0.0556478	212	860
MAGI2-AS3	hsa-mir-200a	ZEB2	0.997095	0.799282	0.0556478	0.076216	0.0556478	212	860
ADIPOQ-AS1	hsa-mir-182	FOXO1	0.998695	0.0260197	0.0630029	0.00323036	0.0630029	386	686
ADIPOQ-AS1	hsa-mir-183	FOXO1	0.998695	0.0260197	0.0630029	6.38163e-05	0.0630029	386	686
