# Supplementary material for: Constructing lncRNA-miRNA-mRNA networks specific to individual cancer patients and finding prognostic biomarkers
Source: BMC Genom Data. 2024 Jul 8;25(Suppl 1):67. doi: 10.1186/s12863-024-01251-9 (PMC11232193; doi:10.1186/s12863-024-01251-9)
Supplement: Supplementary file 2 — Additional file 2: Potential prognostic triplets for breast cancer, liver cancer, and lung cancer. The p-value of the triplet from the Cox model and the number of samples of each group. [file 12863_2024_1251_MOESM2_ESM.zip › BRCA_G2.xlsx]

## Sheet: BRCA_G2
lncRNA	miRNA	mRNA	triplet	lncRNA-mRNA pair	lncRNA	miRNA	mRNA	#samples of group 2	#samples of group 1
DIRC3	hsa-mir-191	SLC16A2	1.41244e-09	0.000335155	0.714006	0.285639	0.714006	606	466
DIRC3	hsa-mir-191	TMC7	1.12713e-08	0.00305932	0.530161	0.0396108	0.530161	618	454
DIRC3	hsa-mir-424	RTN4	4.39714e-08	0.0285464	0.202672	0.429655	0.202672	588	484
DIRC3	hsa-mir-140	MMD	6.0025e-08	0.00458251	0.344084	0.241807	0.344084	656	416
EMX2OS	hsa-mir-182	NDRG1	6.97937e-08	0.0796822	0.133761	0.717618	0.133761	576	496
DIRC3	hsa-mir-155	PCDH9	2.42579e-07	0.00210012	0.250488	0.053847	0.250488	606	466
DIRC3	hsa-mir-424	GABARAPL1	2.55534e-07	0.151905	0.248208	0.547102	0.248208	598	474
DIRC3	hsa-mir-155	GABARAPL1	2.55534e-07	0.151905	0.248208	0.286982	0.248208	598	474
DIRC3	hsa-mir-429	OSTM1	3.0522e-06	0.0346866	0.0637288	0.196334	0.0637288	640	432
DIRC3	hsa-mir-140	OSTM1	3.0522e-06	0.0346866	0.0637288	0.828197	0.0637288	640	432
DIRC3	hsa-mir-155	CD36	4.83568e-06	0.000956719	0.203264	0.167068	0.203264	566	506
DIRC3	hsa-mir-204	ANGPTL2	1.39878e-05	0.00122429	0.0383609	0.0399047	0.0383609	728	344
AC096540.1	hsa-mir-140	MMD	2.05564e-05	0.0599829	0.279606	0.666031	0.279606	582	490
DIRC3	hsa-mir-425	FOXN3	3.33143e-05	0.000367036	0.0127891	0.0139962	0.0127891	658	414
DIRC3	hsa-mir-144	ZEB2	3.45738e-05	0.000859913	0.0300064	0.447603	0.0300064	668	404
DIRC3	hsa-mir-429	WASF3	3.86421e-05	0.00855577	0.00666407	0.192905	0.00666407	592	480
DIRC3	hsa-mir-204	NUDT7	4.30055e-05	0.145675	0.0249737	0.125348	0.0249737	566	506
DIRC3	hsa-mir-204	CHRDL1	4.61981e-05	0.00160173	0.0246066	0.0933648	0.0246066	544	528
DIRC3	hsa-mir-204	ZCCHC24	4.80531e-05	0.000352378	0.0201683	0.103649	0.0201683	632	440
ADIPOQ-AS1	hsa-mir-31	EPB41L4B	5.36411e-05	0.622301	0.028806	0.0216336	0.028806	544	528
DIRC3	hsa-mir-140	VKORC1L1	5.66155e-05	0.579611	0.0148545	0.544773	0.0148545	574	498
DIRC3	hsa-mir-204	NR3C1	7.65577e-05	0.0409212	0.0114715	0.291566	0.0114715	606	466
DIRC3	hsa-mir-144	NR3C1	7.65577e-05	0.0409212	0.0114715	0.323906	0.0114715	606	466
DIRC3	hsa-mir-204	TGFBR2	8.40503e-05	0.000481792	0.0224409	0.464123	0.0224409	632	440
EMX2OS	hsa-mir-182	VAMP3	8.46308e-05	0.0118901	0.529769	0.153258	0.529769	636	436
RBPMS-AS1	hsa-mir-449a	EFNB1	9.10773e-05	0.991995	0.15687	0.0746115	0.15687	608	464
WDFY3-AS2	hsa-mir-182	VAMP3	9.16719e-05	0.0232041	0.536249	0.609402	0.536249	710	362
MAGI2-AS3	hsa-mir-31	EPB41L4B	9.82018e-05	0.00719276	0.0154254	0.0473746	0.0154254	558	514
DIRC3	hsa-mir-424	KANK1	0.000105655	0.0227327	0.00924659	0.495756	0.00924659	550	522
ARHGEF7-AS2	hsa-mir-106a	OSTM1	0.000187842	0.0819523	0.609817	0.278575	0.609817	572	500
DIRC3	hsa-mir-424	FGF2	0.000244416	0.000513888	0.00367881	0.412613	0.00367881	552	520
DIRC3	hsa-mir-144	FGF2	0.000244416	0.000513888	0.00367881	0.733487	0.00367881	552	520
ADIPOQ-AS1	hsa-mir-182	ADCY6	0.000387492	0.154957	0.104724	0.858368	0.104724	580	492
DIRC3	hsa-mir-155	PHACTR2	0.000614291	0.0333732	0.00162587	0.020093	0.00162587	642	430
GDNF-AS1	hsa-mir-424	AMOTL1	0.000663699	0.472035	0.920961	0.210489	0.920961	602	470
ARHGEF7-AS2	hsa-mir-106a	CDADC1	0.000680968	0.665094	0.430836	0.43577	0.430836	622	450
MIR22HG	hsa-mir-32	UGP2	0.000733448	0.285893	0.626105	0.178224	0.626105	604	468
DIRC3	hsa-mir-96	JAZF1	0.0007962	0.0162455	0.000356964	0.587653	0.000356964	642	430
ADIPOQ-AS1	hsa-mir-182	VAMP3	0.000905685	0.94458	0.173149	0.149501	0.173149	604	468
AGAP11	hsa-mir-424	TMEM245	0.000994837	0.254517	0.366394	0.507765	0.366394	684	388
MAGI2-AS3	hsa-mir-424	RTN4	0.00107286	0.0578081	0.150247	0.140529	0.150247	588	484
ARHGEF7-AS2	hsa-mir-192	NR3C1	0.0015229	0.516869	0.25335	0.760978	0.25335	602	470
ADIPOQ-AS1	hsa-mir-106a	KLHL36	0.00154944	0.474805	0.218856	0.144051	0.218856	614	458
EMX2OS	hsa-mir-183	SH3D19	0.00155446	0.350666	0.968529	0.96121	0.968529	740	332
WDFY3-AS2	hsa-mir-182	MITF	0.0015809	0.368265	0.44924	0.657375	0.44924	668	404
WDFY3-AS2	hsa-mir-96	MITF	0.0015809	0.368265	0.44924	0.674527	0.44924	668	404
ADIPOQ-AS1	hsa-mir-140	MMD	0.00161657	0.6462	0.0421395	0.496966	0.0421395	622	450
ARHGEF7-AS2	hsa-mir-106a	TMEM100	0.00162406	0.501083	0.183439	0.691122	0.183439	708	364
AGAP11	hsa-mir-155	CD36	0.00162591	0.698647	0.595801	0.563927	0.595801	664	408
ARHGEF7-AS2	hsa-mir-106a	ZBTB4	0.00216332	0.395899	0.301524	0.970598	0.301524	620	452
WDFY3-AS2	hsa-mir-183	LAMA2	0.00228501	0.609546	0.560184	0.232689	0.560184	716	356
OXCT1-AS1	hsa-mir-424	GABARAPL1	0.00238844	0.615795	0.207434	0.527769	0.207434	678	394
MIR22HG	hsa-mir-32	KLF4	0.0025512	0.554431	0.752701	0.561593	0.752701	696	376
EMX2OS	hsa-mir-182	EIF4EBP2	0.00255151	0.959186	0.725734	0.748261	0.725734	618	454
ARHGEF7-AS2	hsa-mir-106a	KATNAL1	0.0026079	0.7839	0.239643	0.521884	0.239643	544	528
EMX2OS	hsa-mir-182	MITF	0.0026855	0.663195	0.497768	0.376361	0.497768	760	312
MAGI2-AS3	hsa-mir-424	TMEM245	0.00271345	0.0373219	0.0927597	0.248056	0.0927597	668	404
MAGI2-AS3	hsa-mir-106a	KLHL36	0.00318883	0.357969	0.149002	0.390659	0.149002	614	458
AGAP11	hsa-mir-21	TLR4	0.00323463	0.697715	0.975034	0.952621	0.975034	634	438
ADIPOQ-AS1	hsa-mir-424	TMEM245	0.00323944	0.25197	0.175756	0.282343	0.175756	614	458
SFTA1P	hsa-mir-204	CHRDL1	0.00351719	0.489922	0.314243	0.521314	0.314243	538	534
MIAT	hsa-mir-424	PDCD1	0.00354908	0.653883	0.37339	0.207807	0.37339	742	330
DIRC3	hsa-mir-425	PLSCR4	0.00357195	2.90483e-05	6.48512e-05	0.890062	6.48512e-05	616	456
RBPMS-AS1	hsa-mir-449a	SLC35G2	0.00364981	0.305418	0.942299	0.166799	0.942299	644	428
ADIPOQ-AS1	hsa-mir-424	GABARAPL1	0.00373777	0.140953	0.220787	0.392334	0.220787	624	448
WDFY3-AS2	hsa-mir-182	RECK	0.00379508	0.482123	0.223007	0.996958	0.223007	672	400
WDFY3-AS2	hsa-mir-21	RECK	0.00379508	0.482123	0.223007	0.827706	0.223007	672	400
LINC00641	hsa-mir-429	SECISBP2L	0.00416013	0.196694	0.397135	0.109888	0.397135	690	382
MIAT	hsa-mir-363	MCOLN2	0.00455403	0.414955	0.612431	0.594034	0.612431	704	368
MIAT	hsa-mir-32	MCOLN2	0.00455403	0.414955	0.612431	0.670161	0.612431	704	368
EMX2OS	hsa-mir-183	LAMA2	0.00494305	0.677321	0.742913	0.296945	0.742913	760	312
EMX2OS	hsa-mir-182	NR3C1	0.00528726	0.750924	0.352909	0.724047	0.352909	676	396
EMX2OS	hsa-mir-183	NR3C1	0.00528726	0.750924	0.352909	0.958901	0.352909	676	396
WDFY3-AS2	hsa-mir-155	SMARCA4	0.00532037	0.161885	0.167435	0.567132	0.167435	408	664
ADIPOQ-AS1	hsa-mir-424	SIDT2	0.0053579	0.745507	0.374352	0.177208	0.374352	630	442
MAGI2-AS3	hsa-mir-155	PCDH9	0.00553732	0.402495	0.0608682	0.679793	0.0608682	760	312
WDFY3-AS2	hsa-mir-182	EIF4EBP2	0.00598492	0.905741	0.54716	0.358029	0.54716	672	400
WDFY3-AS2	hsa-mir-96	EIF4EBP2	0.00598492	0.905741	0.54716	0.865737	0.54716	672	400
MAGI2-AS3	hsa-mir-424	GABARAPL1	0.00604786	0.683713	0.0933365	0.106585	0.0933365	700	372
MAGI2-AS3	hsa-mir-155	GABARAPL1	0.00604786	0.683713	0.0933365	0.706499	0.0933365	700	372
ADIPOQ-AS1	hsa-mir-183	SH3D19	0.00673733	0.498768	0.366845	0.38612	0.366845	656	416
AGAP11	hsa-mir-204	ANGPTL2	0.00687859	0.643826	0.794864	0.019787	0.794864	642	430
MAGI2-AS3	hsa-mir-32	UGP2	0.00702512	0.0147261	0.177827	0.416507	0.177827	634	438
MAGI2-AS3	hsa-mir-32	SETD7	0.00758925	0.00472626	0.243538	0.223576	0.243538	690	382
MAGI2-AS3	hsa-mir-424	SIDT2	0.00775774	0.342254	0.233885	0.478041	0.233885	644	428
AC096540.1	hsa-mir-140	VKORC1L1	0.00793279	0.0580188	0.562282	0.611915	0.562282	568	504
AGAP11	hsa-mir-204	HCAR2	0.00823044	0.143664	0.927994	0.0815007	0.927994	636	436
EMX2OS	hsa-mir-182	RECK	0.00830801	0.450978	0.239724	0.857845	0.239724	824	248
WDFY3-AS2	hsa-mir-144	NR3C1	0.00853437	0.547693	0.251098	0.236033	0.251098	732	340
WDFY3-AS2	hsa-mir-182	NR3C1	0.00853437	0.547693	0.251098	0.793415	0.251098	732	340
WDFY3-AS2	hsa-mir-192	NR3C1	0.00853437	0.547693	0.251098	0.973745	0.251098	732	340
WDFY3-AS2	hsa-mir-183	NR3C1	0.00853437	0.547693	0.251098	0.680563	0.251098	732	340
ADIPOQ-AS1	hsa-mir-106a	CDADC1	0.0108897	0.919391	0.665117	0.780545	0.665117	604	468
AGAP11	hsa-mir-155	TBRG1	0.0109267	0.0331026	0.820392	0.611662	0.820392	670	402
ADIPOQ-AS1	hsa-mir-383	KLF8	0.0112759	0.752113	0.35638	0.830072	0.35638	606	466
ADIPOQ-AS1	hsa-mir-383	PPM1L	0.0117411	0.0204013	0.330461	0.128435	0.330461	598	474
ADIPOQ-AS1	hsa-mir-155	CD36	0.0119717	0.364932	0.243212	0.28642	0.243212	796	276
ADIPOQ-AS1	hsa-mir-140	OSTM1	0.0120479	0.178881	0.507918	0.951712	0.507918	600	472
ADIPOQ-AS1	hsa-mir-31	C19orf12	0.0121666	0.333383	0.448527	0.000634137	0.448527	590	482
MAGI2-AS3	hsa-mir-106a	OSTM1	0.0132174	0.0554011	0.391991	0.79324	0.391991	674	398
MAGI2-AS3	hsa-mir-429	OSTM1	0.0132174	0.0554011	0.391991	0.382804	0.391991	674	398
EMX2OS	hsa-mir-183	AKAP12	0.0136556	0.891427	0.168297	0.826613	0.168297	800	272
MAGI2-AS3	hsa-mir-32	SNN	0.0141831	0.275003	0.468237	0.996463	0.468237	550	522
MAGI2-AS3	hsa-mir-155	CD36	0.0143047	0.974912	0.150496	0.203625	0.150496	732	340
AGAP11	hsa-mir-141	ZEB2	0.0152537	0.733585	0.847782	0.575976	0.847782	648	424
AGAP11	hsa-mir-200a	ZEB2	0.0152537	0.733585	0.847782	0.334103	0.847782	648	424
MIAT	hsa-mir-140	PRDM1	0.0167204	0.780186	0.963119	0.311724	0.963119	760	312
AGAP11	hsa-mir-204	TGFBR2	0.0167298	0.320346	0.581752	0.15542	0.581752	692	380
AGAP11	hsa-mir-106a	TGFBR2	0.0167298	0.320346	0.581752	0.203207	0.581752	692	380
AGAP11	hsa-mir-182	EIF4EBP2	0.0213554	0.829702	0.704958	0.576253	0.704958	622	450
MAGI2-AS3	hsa-mir-106a	CDADC1	0.0224199	0.721105	0.515052	0.576341	0.515052	604	468
MAGI2-AS3	hsa-mir-204	ANGPTL2	0.022724	0.284952	0.252537	0.357794	0.252537	842	230
OXCT1-AS1	hsa-mir-106a	ZBTB4	0.0261247	0.986662	0.804078	0.132854	0.804078	598	474
AGAP11	hsa-mir-106a	KATNAL1	0.0265717	0.258122	0.557888	0.114726	0.557888	646	426
AGAP11	hsa-mir-204	NR3C1	0.0288567	0.693743	0.66236	0.558475	0.66236	686	386
AGAP11	hsa-mir-182	NR3C1	0.0288567	0.693743	0.66236	0.857898	0.66236	686	386
MAGI2-AS3	hsa-mir-106a	TIMP2	0.0288993	0.587566	0.410434	0.345364	0.410434	806	266
ADIPOQ-AS1	hsa-mir-182	EIF4EBP2	0.0291381	0.23864	0.622637	0.710248	0.622637	614	458
OXCT1-AS1	hsa-mir-424	TMEM100	0.0312054	0.702835	0.760654	0.0825316	0.760654	696	376
OXCT1-AS1	hsa-mir-106a	TMEM100	0.0312054	0.702835	0.760654	0.367128	0.760654	696	376
MAGI2-AS3	hsa-mir-145	ERG	0.0317949	0.963913	0.598488	0.673872	0.598488	850	222
MAGI2-AS3	hsa-mir-155	PDE3A	0.0325576	0.0376924	0.485516	0.42871	0.485516	838	234
ADIPOQ-AS1	hsa-mir-144	ZEB2	0.0340556	0.482744	0.804724	0.391118	0.804724	676	396
MAGI2-AS3	hsa-mir-106a	KCNB1	0.0349715	0.702387	0.272927	0.133702	0.272927	712	360
EMX2OS	hsa-mir-182	NRN1	0.037872	0.473535	0.0287851	0.620253	0.0287851	760	312
MAGI2-AS3	hsa-mir-204	HCAR2	0.0393165	0.440574	0.488458	0.0604816	0.488458	656	416
ADIPOQ-AS1	hsa-mir-106a	ZBTB4	0.0396727	0.565191	0.826231	0.421372	0.826231	610	462
EMX2OS	hsa-mir-31	JAZF1	0.0402696	0.778484	0.0326798	0.028712	0.0326798	696	376
ADIPOQ-AS1	hsa-mir-425	FOXN3	0.0406971	0.593335	0.918913	0.984038	0.918913	648	424
MAGI2-AS3	hsa-mir-424	RUNX1T1	0.0435562	0.3405	0.415351	0.163171	0.415351	890	182
WDFY3-AS2	hsa-mir-96	JAZF1	0.0458339	0.533299	0.0459675	0.149816	0.0459675	672	400
MAGI2-AS3	hsa-mir-141	YAP1	0.0471256	0.91027	0.750319	0.527481	0.750319	724	348
ADIPOQ-AS1	hsa-mir-144	NR3C1	0.0478604	0.918735	0.977564	0.534596	0.977564	644	428
ADIPOQ-AS1	hsa-mir-182	NR3C1	0.0478604	0.918735	0.977564	0.607084	0.977564	644	428
ADIPOQ-AS1	hsa-mir-183	NR3C1	0.0478604	0.918735	0.977564	0.980097	0.977564	644	428
ADIPOQ-AS1	hsa-mir-106a	KATNAL1	0.05141	0.820445	0.777187	0.963207	0.777187	612	460
MAGI2-AS3	hsa-mir-106a	ZBTB4	0.0550103	0.820372	0.880381	0.933581	0.880381	652	420
MAGI2-AS3	hsa-mir-144	ZEB2	0.0556478	0.799282	0.997095	0.274873	0.997095	860	212
MAGI2-AS3	hsa-mir-141	ZEB2	0.0556478	0.799282	0.997095	0.97485	0.997095	860	212
MAGI2-AS3	hsa-mir-200a	ZEB2	0.0556478	0.799282	0.997095	0.302649	0.997095	860	212
LINC00641	hsa-mir-429	WASF3	0.0561201	0.110396	0.775886	0.244055	0.775886	660	412
OXCT1-AS1	hsa-mir-106a	KATNAL1	0.0563123	0.477041	0.935349	0.911471	0.935349	612	460
MAGI2-AS3	hsa-mir-155	RAPGEF2	0.0584004	0.911051	0.855745	0.0881889	0.855745	746	326
ADIPOQ-AS1	hsa-mir-183	AKAP12	0.0606012	0.829075	0.954418	0.495431	0.954418	692	380
RBMS3-AS3	hsa-mir-182	PDK4	0.0607993	0.680952	0.227399	0.158835	0.227399	704	368
ADIPOQ-AS1	hsa-mir-182	FOXO1	0.0630029	0.0260197	0.998695	0.997003	0.998695	686	386
ADIPOQ-AS1	hsa-mir-183	FOXO1	0.0630029	0.0260197	0.998695	0.240355	0.998695	686	386
ADIPOQ-AS1	hsa-mir-140	VKORC1L1	0.0660272	0.967829	0.93287	0.496176	0.93287	578	494
ALDH1L1-AS2	hsa-mir-106a	TXNIP	0.0672207	0.696153	0.968103	0.930036	0.968103	722	350
MAGI2-AS3	hsa-mir-425	FOXN3	0.0682531	0.686978	0.687271	0.298384	0.687271	792	280
MAGI2-AS3	hsa-mir-204	NUDT7	0.0694558	0.912336	0.681119	0.0144093	0.681119	592	480
MAGI2-AS3	hsa-mir-106a	KATNAL1	0.0709172	0.650168	0.962965	0.822366	0.962965	674	398
ADIPOQ-AS1	hsa-mir-424	KANK1	0.0719826	0.93341	0.904029	0.517859	0.904029	636	436
MAGI2-AS3	hsa-mir-204	ZCCHC24	0.072843	0.358882	0.712035	0.0757851	0.712035	850	222
ALDH1L1-AS2	hsa-mir-106a	TMEM100	0.075508	0.469931	0.838956	0.0522314	0.838956	818	254
AGAP11	hsa-mir-424	FGF2	0.0775647	0.875621	0.264441	0.894934	0.264441	682	390
MAGI2-AS3	hsa-mir-204	NR3C1	0.0803022	0.351041	0.887686	0.30286	0.887686	790	282
MAGI2-AS3	hsa-mir-144	NR3C1	0.0803022	0.351041	0.887686	0.373535	0.887686	790	282
MAGI2-AS3	hsa-mir-204	TGFBR2	0.0869381	0.670725	0.813008	0.386658	0.813008	924	148
MAGI2-AS3	hsa-mir-145	TGFBR2	0.0869381	0.670725	0.813008	0.818929	0.813008	924	148
MAGI2-AS3	hsa-mir-106a	TGFBR2	0.0869381	0.670725	0.813008	0.1709	0.813008	924	148
MAGI2-AS3	hsa-mir-429	WASF3	0.087188	0.760219	0.894333	0.475479	0.894333	674	398
MAGI2-AS3	hsa-mir-155	SMARCA4	0.0879088	0.394973	0.60775	0.0909737	0.60775	338	734
RBPMS-AS1	hsa-mir-449a	BMP3	0.090381	0.845409	0.180388	0.611323	0.180388	624	448
MAGI2-AS3	hsa-mir-204	CHRDL1	0.0926129	0.397739	0.748983	0.1173	0.748983	758	314
WDFY3-AS2	hsa-mir-425	PLSCR4	0.103213	0.405635	0.00248528	0.796799	0.00248528	728	344
MAGI2-AS3	hsa-mir-424	KANK1	0.112631	0.869746	0.82183	0.468619	0.82183	642	430
OXCT1-AS1	hsa-mir-424	KANK1	0.138592	0.91294	0.738152	0.223338	0.738152	698	374
ADIPOQ-AS1	hsa-mir-144	FGF2	0.145024	0.00672964	0.538433	0.388591	0.538433	702	370
OXCT1-AS1	hsa-mir-424	FGF2	0.147952	0.527369	0.671387	0.369452	0.671387	728	344
MAGI2-AS3	hsa-mir-145	PHACTR2	0.174415	0.84949	0.569209	0.153071	0.569209	736	336
MAGI2-AS3	hsa-mir-145	RTKN	0.186213	0.750619	0.361496	0.00843086	0.361496	306	766
DIRC3	hsa-mir-183	PTP4A2	0.225731	0.221494	3.53168e-08	0.00163731	3.53168e-08	492	580
MAGI2-AS3	hsa-mir-31	JAZF1	0.24285	0.734435	0.384026	0.0139893	0.384026	756	316
ADIPOQ-AS1	hsa-mir-182	NRN1	0.273294	0.537525	0.393201	0.619222	0.393201	658	414
GDNF-AS1	hsa-mir-424	LRRFIP2	0.284506	0.345248	5.53632e-06	0.000739137	5.53632e-06	506	566
MAGI2-AS3	hsa-mir-106a	BNIP2	0.353189	0.320046	0.443737	0.122755	0.443737	728	344
ADIPOQ-AS1	hsa-mir-425	PLSCR4	0.388267	0.178673	0.161097	0.575193	0.161097	680	392
MAGI2-AS3	hsa-mir-425	PLSCR4	0.409766	0.448998	0.0740186	0.290111	0.0740186	864	208
HCG9	hsa-mir-192	PHTF2	0.495328	0.6142	1.78187e-06	0.0630292	1.78187e-06	530	542
GDNF-AS1	hsa-mir-424	TPM3	0.599737	0.180744	0.000690591	0.0143262	0.000690591	488	584
GDNF-AS1	hsa-mir-145	TPM3	0.599737	0.180744	0.000690591	0.215622	0.000690591	488	584
EMX2OS	hsa-mir-183	PTP4A2	0.683426	0.410015	4.8159e-05	0.0536534	4.8159e-05	486	586
