# Supplementary material for: Constructing lncRNA-miRNA-mRNA networks specific to individual cancer patients and finding prognostic biomarkers
Source: BMC Genom Data. 2024 Jul 8;25(Suppl 1):67. doi: 10.1186/s12863-024-01251-9 (PMC11232193; doi:10.1186/s12863-024-01251-9)
Supplement: Supplementary file 2 — Additional file 2: Potential prognostic triplets for breast cancer, liver cancer, and lung cancer. The p-value of the triplet from the Cox model and the number of samples of each group. [file 12863_2024_1251_MOESM2_ESM.zip › LIHC_G1.xlsx]

## Sheet: LIHC_G1
lncRNA	miRNA	mRNA	triplet	lncRNA-mRNA pair	lncRNA	miRNA	mRNA	#samples of group 1	#samples of group 2
HAS2-AS1	hsa-mir-145	TGFB2	0.00175987	0.778475	0.137011	0.127379	0.137011	124	242
AL139423.1	hsa-mir-424	TSC22D2	0.00428091	0.000410315	0.000525347	0.0948806	0.000525347	190	176
AL139423.1	hsa-mir-497	TSC22D2	0.00428091	0.000410315	0.000525347	0.293877	0.000525347	190	176
AL139423.1	hsa-mir-195	TSC22D2	0.00428091	0.000410315	0.000525347	0.40225	0.000525347	190	176
AL139423.1	hsa-mir-454	SOX4	0.0076061	0.913789	0.000313762	0.816297	0.000313762	154	212
AL139423.1	hsa-mir-497	PAFAH1B2	0.0100949	0.357104	0.000123545	0.711092	0.000123545	178	188
AL139423.1	hsa-mir-195	PAFAH1B2	0.0100949	0.357104	0.000123545	0.312168	0.000123545	178	188
LINC00426	hsa-mir-182	STK17B	0.0128045	0.806239	0.950925	0.196951	0.950925	120	246
LINC00426	hsa-mir-96	STK17B	0.0128045	0.806239	0.950925	0.152124	0.950925	120	246
LINC00426	hsa-mir-17	STK17B	0.0128045	0.806239	0.950925	0.0428893	0.950925	120	246
LINC00426	hsa-mir-1271	STK17B	0.0128045	0.806239	0.950925	0.0323001	0.950925	120	246
LINC00426	hsa-mir-93	STK17B	0.0128045	0.806239	0.950925	0.418592	0.950925	120	246
LINC00426	hsa-mir-372	ZNF385A	0.014449	0.827537	0.719464	0.342007	0.719464	150	216
LINC00426	hsa-mir-106a	ZNF385A	0.014449	0.827537	0.719464	0.0747354	0.719464	150	216
LINC00426	hsa-mir-17	LIMK1	0.0148629	6.86183e-05	0.75369	0.0441507	0.75369	186	180
LINC00426	hsa-mir-106a	LIMK1	0.0148629	6.86183e-05	0.75369	0.181089	0.75369	186	180
LINC00426	hsa-mir-93	LIMK1	0.0148629	6.86183e-05	0.75369	0.181399	0.75369	186	180
LINC00426	hsa-mir-143	LIMK1	0.0148629	6.86183e-05	0.75369	0.498935	0.75369	186	180
LINC00426	hsa-mir-192	SEMA4D	0.0156748	0.647806	0.915264	0.719076	0.915264	110	256
LINC00426	hsa-mir-215	SEMA4D	0.0156748	0.647806	0.915264	0.218221	0.915264	110	256
LINC00426	hsa-mir-214	SEMA4D	0.0156748	0.647806	0.915264	0.475802	0.915264	110	256
LINC00426	hsa-mir-363	MCOLN2	0.0158701	0.143958	0.962571	0.369098	0.962571	104	262
LINC00426	hsa-mir-25	MCOLN2	0.0158701	0.143958	0.962571	0.812509	0.962571	104	262
LINC00426	hsa-mir-32	MCOLN2	0.0158701	0.143958	0.962571	0.0288675	0.962571	104	262
SNHG3	hsa-mir-17	TRIP10	0.0189121	0.354931	0.57315	0.254423	0.57315	114	252
SNHG3	hsa-mir-106a	TRIP10	0.0189121	0.354931	0.57315	0.0355347	0.57315	114	252
SNHG3	hsa-mir-93	TRIP10	0.0189121	0.354931	0.57315	0.130177	0.57315	114	252
ADAMTS9-AS1	hsa-mir-1271	RGS2	0.0228889	0.0773564	0.0377871	0.00102459	0.0377871	134	232
LINC00426	hsa-mir-210	PDE7A	0.0429803	0.00448841	0.940728	0.00356535	0.940728	172	194
LINC00426	hsa-mir-210	SH3BGRL	0.0601282	0.00369733	0.600768	0.0217608	0.600768	122	244
AL139423.1	hsa-mir-122	SLC2A3	0.0683615	0.00376118	1.31852e-05	0.000420586	1.31852e-05	152	214
AL139423.1	hsa-mir-424	SLC2A3	0.0683615	0.00376118	1.31852e-05	0.0112877	1.31852e-05	152	214
AL139423.1	hsa-mir-497	SLC2A3	0.0683615	0.00376118	1.31852e-05	0.665419	1.31852e-05	152	214
AL139423.1	hsa-mir-195	SLC2A3	0.0683615	0.00376118	1.31852e-05	0.896677	1.31852e-05	152	214
LINC00426	hsa-mir-424	CCDC88C	0.0738375	0.518701	0.646502	0.113371	0.646502	150	216
LINC00426	hsa-mir-497	CCDC88C	0.0738375	0.518701	0.646502	0.349644	0.646502	150	216
LINC00426	hsa-mir-195	CCDC88C	0.0738375	0.518701	0.646502	0.806154	0.646502	150	216
LINC00426	hsa-mir-193b	PLXNC1	0.0738562	0.0899887	0.737826	0.459469	0.737826	194	172
LINC00460	hsa-mir-503	MYB	0.117327	0.0351724	0.299058	0.624451	0.299058	196	170
LINC00460	hsa-mir-429	MYB	0.117327	0.0351724	0.299058	0.454566	0.299058	196	170
LINC00460	hsa-mir-150	MYB	0.117327	0.0351724	0.299058	0.808796	0.299058	196	170
LINC00426	hsa-mir-93	RUNX3	0.142733	0.0218262	0.300686	0.340039	0.300686	88	278
LINC00426	hsa-mir-215	SFMBT2	0.148537	0.308255	0.55108	0.257027	0.55108	116	250
LINC00426	hsa-mir-424	CDC42SE2	0.188887	0.729501	0.41726	0.85506	0.41726	160	206
LINC00426	hsa-mir-338	RUNX2	0.212767	0.0926814	0.330619	0.0505228	0.330619	116	250
LINC00426	hsa-mir-205	RUNX2	0.212767	0.0926814	0.330619	0.249042	0.330619	116	250
LINC00426	hsa-mir-222	PRDM1	0.213747	0.0539183	0.349431	0.526181	0.349431	100	266
LINC00426	hsa-mir-17	FMNL3	0.257117	0.0584227	0.402783	0.4566	0.402783	154	212
LINC00426	hsa-mir-93	FMNL3	0.257117	0.0584227	0.402783	0.197763	0.402783	154	212
LINC00426	hsa-mir-363	FASLG	0.267603	0.0776685	0.315396	0.932772	0.315396	96	270
LINC00426	hsa-mir-32	FASLG	0.267603	0.0776685	0.315396	0.173081	0.315396	96	270
LINC00426	hsa-mir-145	FLI1	0.269134	0.344554	0.330375	0.122034	0.330375	102	264
AL161431.1	hsa-mir-150	MYB	0.276739	0.394945	0.13802	0.53772	0.13802	216	150
RRN3P2	hsa-mir-195	RELT	0.282503	0.980799	0.043638	0.662395	0.043638	126	240
UCA1	hsa-mir-122	GALNT3	0.288193	0.199478	0.0738366	0.0925926	0.0738366	116	250
LINC00426	hsa-mir-32	SPOCK2	0.310499	0.949675	0.324086	0.108489	0.324086	100	266
LINC00426	hsa-mir-372	IKZF3	0.319352	0.0556166	0.191437	0.813557	0.191437	80	286
HOTAIRM1	hsa-mir-17	PFKP	0.348553	0.00203263	0.0757355	0.0649565	0.0757355	130	236
HOTAIRM1	hsa-mir-93	PFKP	0.348553	0.00203263	0.0757355	0.380923	0.0757355	130	236
AC002511.1	hsa-mir-17	HIF1A	0.366916	0.421664	0.0805019	0.285968	0.0805019	166	200
AC002511.1	hsa-mir-93	HIF1A	0.366916	0.421664	0.0805019	0.860188	0.0805019	166	200
AC002511.1	hsa-mir-338	HIF1A	0.366916	0.421664	0.0805019	0.297656	0.0805019	166	200
AC002511.1	hsa-mir-98	EDEM3	0.394123	0.630649	0.816593	0.898657	0.816593	156	210
LINC00426	hsa-mir-497	KCNN4	0.409303	0.870008	0.369255	0.113893	0.369255	124	242
LINC00426	hsa-mir-96	TESPA1	0.450717	0.398117	0.0465514	0.875274	0.0465514	84	282
LINC00426	hsa-mir-107	ENTPD1	0.451817	0.0135621	0.314691	0.112405	0.314691	148	218
LINC00426	hsa-mir-424	ENTPD1	0.451817	0.0135621	0.314691	0.928077	0.314691	148	218
LINC00426	hsa-mir-497	ENTPD1	0.451817	0.0135621	0.314691	0.0997579	0.314691	148	218
LINC00426	hsa-mir-195	ENTPD1	0.451817	0.0135621	0.314691	0.142676	0.314691	148	218
UCA1	hsa-mir-143	KLF5	0.503995	0.105651	0.0335067	0.310085	0.0335067	144	222
LINC00426	hsa-mir-32	CD69	0.551775	0.00302466	0.20339	0.143778	0.20339	86	280
LINC00426	hsa-mir-372	SLC24A4	0.570264	0.00119644	0.166296	0.298351	0.166296	100	266
AL139423.1	hsa-mir-150	HILPDA	0.572154	0.0435557	1.81172e-07	0.765288	1.81172e-07	128	238
LINC00426	hsa-mir-205	CLEC2D	0.593717	0.142072	0.177866	0.977514	0.177866	124	242
AC002511.1	hsa-mir-98	SLC20A1	0.605925	0.642556	0.595115	0.557935	0.595115	176	190
LINC00426	hsa-mir-214	TRAF1	0.611287	0.911698	0.156132	0.148511	0.156132	150	216
LINC00426	hsa-mir-363	BCL11B	0.649096	0.915537	0.179274	0.270606	0.179274	102	264
LINC00426	hsa-mir-25	BCL11B	0.649096	0.915537	0.179274	0.831772	0.179274	102	264
LINC00426	hsa-mir-32	BCL11B	0.649096	0.915537	0.179274	0.103177	0.179274	102	264
LINC00426	hsa-mir-107	BTLA	0.675026	0.619237	0.156315	0.029691	0.156315	98	268
LINC00426	hsa-mir-17	WNT10B	0.699144	0.921952	0.229264	0.262576	0.229264	138	228
LINC00426	hsa-mir-424	MYO5A	0.728712	0.795286	0.135328	0.822773	0.135328	148	218
LINC00426	hsa-mir-195	MYO5A	0.728712	0.795286	0.135328	0.881787	0.135328	148	218
LINC00426	hsa-mir-182	ZNF831	0.731377	0.026315	0.173826	0.162939	0.173826	76	290
LINC00426	hsa-mir-215	HOPX	0.744652	0.56067	0.159324	0.832285	0.159324	130	236
AC110491.1	hsa-mir-143	HAS3	0.757963	0.427324	0.785176	0.385944	0.785176	190	176
AC110619.1	hsa-mir-206	STC2	0.824791	0.0240357	0.09601	0.397376	0.09601	146	220
ERVMER61-1	hsa-mir-182	HOXA9	0.830848	0.164408	0.908653	0.12955	0.908653	184	182
ERVMER61-1	hsa-mir-96	HOXA9	0.830848	0.164408	0.908653	0.320579	0.908653	184	182
LINC00426	hsa-mir-32	IL7R	0.853927	0.0123973	0.0920231	0.17599	0.0920231	96	270
LINC00426	hsa-mir-152	WNT1	0.990436	0.484151	0.0925176	0.947624	0.0925176	126	240
