# Supplementary material for: Constructing lncRNA-miRNA-mRNA networks specific to individual cancer patients and finding prognostic biomarkers
Source: BMC Genom Data. 2024 Jul 8;25(Suppl 1):67. doi: 10.1186/s12863-024-01251-9 (PMC11232193; doi:10.1186/s12863-024-01251-9)
Supplement: Supplementary file 2 — Additional file 2: Potential prognostic triplets for breast cancer, liver cancer, and lung cancer. The p-value of the triplet from the Cox model and the number of samples of each group. [file 12863_2024_1251_MOESM2_ESM.zip › LIHC_G2.xlsx]

## Sheet: LIHC_G2
lncRNA	miRNA	mRNA	triplet	lncRNA-mRNA pair	lncRNA	miRNA	mRNA	#samples of group 2	#samples of group 1
AL139423.1	hsa-mir-150	HILPDA	1.81172e-07	0.0435557	0.572154	0.291717	0.572154	238	128
AL139423.1	hsa-mir-122	SLC2A3	1.31852e-05	0.00376118	0.0683615	0.765571	0.0683615	214	152
AL139423.1	hsa-mir-424	SLC2A3	1.31852e-05	0.00376118	0.0683615	0.227339	0.0683615	214	152
AL139423.1	hsa-mir-497	SLC2A3	1.31852e-05	0.00376118	0.0683615	0.641462	0.0683615	214	152
AL139423.1	hsa-mir-195	SLC2A3	1.31852e-05	0.00376118	0.0683615	0.812208	0.0683615	214	152
AL139423.1	hsa-mir-497	PAFAH1B2	0.000123545	0.357104	0.0100949	0.0898281	0.0100949	188	178
AL139423.1	hsa-mir-195	PAFAH1B2	0.000123545	0.357104	0.0100949	0.301351	0.0100949	188	178
AL139423.1	hsa-mir-454	SOX4	0.000313762	0.913789	0.0076061	0.943524	0.0076061	212	154
AL139423.1	hsa-mir-424	TSC22D2	0.000525347	0.000410315	0.00428091	0.903168	0.00428091	176	190
AL139423.1	hsa-mir-497	TSC22D2	0.000525347	0.000410315	0.00428091	0.872104	0.00428091	176	190
AL139423.1	hsa-mir-195	TSC22D2	0.000525347	0.000410315	0.00428091	0.898366	0.00428091	176	190
UCA1	hsa-mir-143	KLF5	0.0335067	0.105651	0.503995	0.127907	0.503995	222	144
ADAMTS9-AS1	hsa-mir-1271	RGS2	0.0377871	0.0773564	0.0228889	0.526375	0.0228889	232	134
RRN3P2	hsa-mir-195	RELT	0.043638	0.980799	0.282503	0.33581	0.282503	240	126
LINC00426	hsa-mir-96	TESPA1	0.0465514	0.398117	0.450717	0.800669	0.450717	282	84
UCA1	hsa-mir-122	GALNT3	0.0738366	0.199478	0.288193	0.0694654	0.288193	250	116
HOTAIRM1	hsa-mir-17	PFKP	0.0757355	0.00203263	0.348553	0.629287	0.348553	236	130
HOTAIRM1	hsa-mir-93	PFKP	0.0757355	0.00203263	0.348553	0.543362	0.348553	236	130
AC002511.1	hsa-mir-17	HIF1A	0.0805019	0.421664	0.366916	0.0607161	0.366916	200	166
AC002511.1	hsa-mir-93	HIF1A	0.0805019	0.421664	0.366916	0.0972056	0.366916	200	166
AC002511.1	hsa-mir-338	HIF1A	0.0805019	0.421664	0.366916	0.276929	0.366916	200	166
LINC00426	hsa-mir-32	IL7R	0.0920231	0.0123973	0.853927	0.0645801	0.853927	270	96
LINC00426	hsa-mir-152	WNT1	0.0925176	0.484151	0.990436	0.407442	0.990436	240	126
AC110619.1	hsa-mir-206	STC2	0.09601	0.0240357	0.824791	0.066962	0.824791	220	146
LINC00426	hsa-mir-424	MYO5A	0.135328	0.795286	0.728712	0.00523443	0.728712	218	148
LINC00426	hsa-mir-195	MYO5A	0.135328	0.795286	0.728712	0.176203	0.728712	218	148
HAS2-AS1	hsa-mir-145	TGFB2	0.137011	0.778475	0.00175987	0.255478	0.00175987	242	124
AL161431.1	hsa-mir-150	MYB	0.13802	0.394945	0.276739	0.538525	0.276739	150	216
LINC00426	hsa-mir-214	TRAF1	0.156132	0.911698	0.611287	0.0176458	0.611287	216	150
LINC00426	hsa-mir-107	BTLA	0.156315	0.619237	0.675026	0.0298633	0.675026	268	98
LINC00426	hsa-mir-215	HOPX	0.159324	0.56067	0.744652	0.129185	0.744652	236	130
LINC00426	hsa-mir-372	SLC24A4	0.166296	0.00119644	0.570264	0.861048	0.570264	266	100
LINC00426	hsa-mir-182	ZNF831	0.173826	0.026315	0.731377	0.225191	0.731377	290	76
LINC00426	hsa-mir-205	CLEC2D	0.177866	0.142072	0.593717	0.0171012	0.593717	242	124
LINC00426	hsa-mir-363	BCL11B	0.179274	0.915537	0.649096	0.350804	0.649096	264	102
LINC00426	hsa-mir-25	BCL11B	0.179274	0.915537	0.649096	0.673586	0.649096	264	102
LINC00426	hsa-mir-32	BCL11B	0.179274	0.915537	0.649096	0.140623	0.649096	264	102
LINC00426	hsa-mir-372	IKZF3	0.191437	0.0556166	0.319352	0.961708	0.319352	286	80
LINC00426	hsa-mir-32	CD69	0.20339	0.00302466	0.551775	0.0336973	0.551775	280	86
LINC00426	hsa-mir-17	WNT10B	0.229264	0.921952	0.699144	0.431442	0.699144	228	138
LINC00460	hsa-mir-503	MYB	0.299058	0.0351724	0.117327	0.644044	0.117327	170	196
LINC00460	hsa-mir-429	MYB	0.299058	0.0351724	0.117327	0.00897719	0.117327	170	196
LINC00460	hsa-mir-150	MYB	0.299058	0.0351724	0.117327	0.384677	0.117327	170	196
LINC00426	hsa-mir-93	RUNX3	0.300686	0.0218262	0.142733	0.577917	0.142733	278	88
LINC00426	hsa-mir-107	ENTPD1	0.314691	0.0135621	0.451817	0.00207436	0.451817	218	148
LINC00426	hsa-mir-424	ENTPD1	0.314691	0.0135621	0.451817	0.0676079	0.451817	218	148
LINC00426	hsa-mir-497	ENTPD1	0.314691	0.0135621	0.451817	0.744089	0.451817	218	148
LINC00426	hsa-mir-195	ENTPD1	0.314691	0.0135621	0.451817	0.217666	0.451817	218	148
LINC00426	hsa-mir-363	FASLG	0.315396	0.0776685	0.267603	0.510426	0.267603	270	96
LINC00426	hsa-mir-32	FASLG	0.315396	0.0776685	0.267603	0.0512707	0.267603	270	96
LINC00426	hsa-mir-32	SPOCK2	0.324086	0.949675	0.310499	0.0784324	0.310499	266	100
LINC00426	hsa-mir-145	FLI1	0.330375	0.344554	0.269134	0.807694	0.269134	264	102
LINC00426	hsa-mir-338	RUNX2	0.330619	0.0926814	0.212767	0.793952	0.212767	250	116
LINC00426	hsa-mir-205	RUNX2	0.330619	0.0926814	0.212767	0.752845	0.212767	250	116
LINC00426	hsa-mir-222	PRDM1	0.349431	0.0539183	0.213747	0.392573	0.213747	266	100
LINC00426	hsa-mir-497	KCNN4	0.369255	0.870008	0.409303	0.450961	0.409303	242	124
LINC00426	hsa-mir-17	FMNL3	0.402783	0.0584227	0.257117	0.208264	0.257117	212	154
LINC00426	hsa-mir-93	FMNL3	0.402783	0.0584227	0.257117	0.731849	0.257117	212	154
LINC00426	hsa-mir-424	CDC42SE2	0.41726	0.729501	0.188887	0.0719441	0.188887	206	160
LINC00426	hsa-mir-215	SFMBT2	0.55108	0.308255	0.148537	0.905028	0.148537	250	116
SNHG3	hsa-mir-17	TRIP10	0.57315	0.354931	0.0189121	0.508787	0.0189121	252	114
SNHG3	hsa-mir-106a	TRIP10	0.57315	0.354931	0.0189121	0.929694	0.0189121	252	114
SNHG3	hsa-mir-93	TRIP10	0.57315	0.354931	0.0189121	0.626821	0.0189121	252	114
AC002511.1	hsa-mir-98	SLC20A1	0.595115	0.642556	0.605925	0.57736	0.605925	190	176
LINC00426	hsa-mir-210	SH3BGRL	0.600768	0.00369733	0.0601282	0.00877493	0.0601282	244	122
LINC00426	hsa-mir-424	CCDC88C	0.646502	0.518701	0.0738375	0.73124	0.0738375	216	150
LINC00426	hsa-mir-497	CCDC88C	0.646502	0.518701	0.0738375	0.97827	0.0738375	216	150
LINC00426	hsa-mir-195	CCDC88C	0.646502	0.518701	0.0738375	0.532421	0.0738375	216	150
LINC00426	hsa-mir-372	ZNF385A	0.719464	0.827537	0.014449	0.203557	0.014449	216	150
LINC00426	hsa-mir-106a	ZNF385A	0.719464	0.827537	0.014449	0.315863	0.014449	216	150
LINC00426	hsa-mir-193b	PLXNC1	0.737826	0.0899887	0.0738562	0.386416	0.0738562	172	194
LINC00426	hsa-mir-17	LIMK1	0.75369	6.86183e-05	0.0148629	0.543948	0.0148629	180	186
LINC00426	hsa-mir-106a	LIMK1	0.75369	6.86183e-05	0.0148629	0.0979492	0.0148629	180	186
LINC00426	hsa-mir-93	LIMK1	0.75369	6.86183e-05	0.0148629	0.943287	0.0148629	180	186
LINC00426	hsa-mir-143	LIMK1	0.75369	6.86183e-05	0.0148629	0.991598	0.0148629	180	186
AC110491.1	hsa-mir-143	HAS3	0.785176	0.427324	0.757963	0.142028	0.757963	176	190
AC002511.1	hsa-mir-98	EDEM3	0.816593	0.630649	0.394123	0.274979	0.394123	210	156
ERVMER61-1	hsa-mir-182	HOXA9	0.908653	0.164408	0.830848	0.463453	0.830848	182	184
ERVMER61-1	hsa-mir-96	HOXA9	0.908653	0.164408	0.830848	0.121831	0.830848	182	184
LINC00426	hsa-mir-192	SEMA4D	0.915264	0.647806	0.0156748	0.0338389	0.0156748	256	110
LINC00426	hsa-mir-215	SEMA4D	0.915264	0.647806	0.0156748	0.860758	0.0156748	256	110
LINC00426	hsa-mir-214	SEMA4D	0.915264	0.647806	0.0156748	0.641243	0.0156748	256	110
LINC00426	hsa-mir-210	PDE7A	0.940728	0.00448841	0.0429803	0.0452903	0.0429803	194	172
LINC00426	hsa-mir-182	STK17B	0.950925	0.806239	0.0128045	0.0916736	0.0128045	246	120
LINC00426	hsa-mir-96	STK17B	0.950925	0.806239	0.0128045	0.0574214	0.0128045	246	120
LINC00426	hsa-mir-17	STK17B	0.950925	0.806239	0.0128045	0.445074	0.0128045	246	120
LINC00426	hsa-mir-1271	STK17B	0.950925	0.806239	0.0128045	0.0562804	0.0128045	246	120
LINC00426	hsa-mir-93	STK17B	0.950925	0.806239	0.0128045	0.88294	0.0128045	246	120
LINC00426	hsa-mir-363	MCOLN2	0.962571	0.143958	0.0158701	0.288829	0.0158701	262	104
LINC00426	hsa-mir-25	MCOLN2	0.962571	0.143958	0.0158701	0.755889	0.0158701	262	104
LINC00426	hsa-mir-32	MCOLN2	0.962571	0.143958	0.0158701	0.713557	0.0158701	262	104
