# Supplementary material for: Constructing lncRNA-miRNA-mRNA networks specific to individual cancer patients and finding prognostic biomarkers
Source: BMC Genom Data. 2024 Jul 8;25(Suppl 1):67. doi: 10.1186/s12863-024-01251-9 (PMC11232193; doi:10.1186/s12863-024-01251-9)
Supplement: Supplementary file 2 — Additional file 2: Potential prognostic triplets for breast cancer, liver cancer, and lung cancer. The p-value of the triplet from the Cox model and the number of samples of each group. [file 12863_2024_1251_MOESM2_ESM.zip › LUAD_G1.xlsx]

## Sheet: LUAD_G1
lncRNA	miRNA	mRNA	triplet	lncRNA-mRNA pair	lncRNA	miRNA	mRNA	#samples of group 1	#samples of group 2
AC123768.4	hsa-mir-301b	ENPP5	4.91443e-05	0.641265	0.350262	0.708824	0.350262	256	244
MZF1-AS1	hsa-mir-665	DNALI1	0.00127204	0.35259	0.180689	0.839208	0.180689	214	286
AGAP11	hsa-mir-424	CPEB3	0.00148313	0.0602686	0.123121	0.96167	0.123121	192	308
AGAP11	hsa-mir-21	CPEB3	0.00148313	0.0602686	0.123121	0.0141928	0.123121	192	308
AGAP11	hsa-mir-195	CPEB3	0.00148313	0.0602686	0.123121	0.189954	0.123121	192	308
C1orf220	hsa-mir-372	IKZF3	0.00157407	0.00140598	0.231972	0.497989	0.231972	208	292
MIR4500HG	hsa-mir-141	SMIM17	0.0019084	0.908629	0.294588	0.658958	0.294588	250	250
RNF139-AS1	hsa-mir-107	OGT	0.00246188	0.00468742	0.369707	0.579618	0.369707	158	342
AL356356.1	hsa-mir-93	IKZF4	0.00252477	0.857422	0.0104395	0.350078	0.0104395	234	266
LINC00963	hsa-mir-449a	FOSL1	0.00310155	0.000843192	0.0460661	0.0529295	0.0460661	222	278
AL359878.1	hsa-mir-155	PRKCI	0.00371055	0.762203	0.514988	0.474596	0.514988	224	276
NEAT1	hsa-mir-577	CLEC12B	0.00373673	0.1393	0.0389994	0.239076	0.0389994	188	312
AC087392.1	hsa-mir-17	MAPRE3	0.0045936	0.867833	0.0695219	0.424437	0.0695219	228	272
AC087392.1	hsa-mir-106a	MAPRE3	0.0045936	0.867833	0.0695219	0.103166	0.0695219	228	272
AC087392.1	hsa-mir-93	MAPRE3	0.0045936	0.867833	0.0695219	0.778503	0.0695219	228	272
MIR22HG	hsa-mir-32	JOSD1	0.00491018	0.00806448	0.36813	0.0360972	0.36813	228	272
GASAL1	hsa-mir-1269a	PLAGL2	0.00497985	0.101108	0.0739562	0.841026	0.0739562	208	292
PARD6G-AS1	hsa-mir-665	DNALI1	0.00585796	0.126875	0.0843616	0.831558	0.0843616	218	282
AC107021.1	hsa-mir-155	PELI1	0.00717655	0.10656	0.880003	0.605027	0.880003	268	232
TTLL10-AS1	hsa-mir-223	GLRA2	0.00805525	0.426444	0.963997	0.0774058	0.963997	238	262
FAM13A-AS1	hsa-mir-192	AGO4	0.0095477	0.248041	0.270078	0.011804	0.270078	144	356
FAM13A-AS1	hsa-mir-497	AGO4	0.0095477	0.248041	0.270078	0.0165506	0.270078	144	356
FAM13A-AS1	hsa-mir-195	AGO4	0.0095477	0.248041	0.270078	0.0464931	0.270078	144	356
HAS2-AS1	hsa-mir-150	ZFP14	0.0101134	0.609325	0.577059	0.418098	0.577059	276	224
ARHGEF26-AS1	hsa-mir-21	HIC2	0.01063	0.443291	0.0467903	0.133979	0.0467903	270	230
HAS2-AS1	hsa-mir-145	ANKRD28	0.0109901	0.397316	0.467719	0.247516	0.467719	226	274
C12orf77	hsa-mir-372	IKZF3	0.0114044	0.0268926	0.165389	0.580407	0.165389	232	268
LINC00426	hsa-mir-96	RAD51	0.0118577	0.00145879	0.809485	0.20795	0.809485	256	244
NEAT1	hsa-mir-497	OGT	0.0127524	0.970003	0.171208	0.407629	0.171208	144	356
NEAT1	hsa-mir-141	OGT	0.0127524	0.970003	0.171208	0.117588	0.171208	144	356
NEAT1	hsa-mir-195	OGT	0.0127524	0.970003	0.171208	0.391779	0.171208	144	356
NEAT1	hsa-mir-200a	OGT	0.0127524	0.970003	0.171208	0.23375	0.171208	144	356
CCDC13-AS1	hsa-mir-424	HSPA4L	0.0130696	0.464591	0.526645	0.167322	0.526645	238	262
CCDC13-AS1	hsa-mir-497	HSPA4L	0.0130696	0.464591	0.526645	0.0934694	0.526645	238	262
CCDC13-AS1	hsa-mir-195	HSPA4L	0.0130696	0.464591	0.526645	0.0705511	0.526645	238	262
SYNPR-AS1	hsa-mir-22	MYCBP	0.0133053	0.113333	0.0252536	0.774018	0.0252536	206	294
ADAMTS9-AS1	hsa-mir-21	EIF2S1	0.013542	0.00687419	0.386204	0.425931	0.386204	282	218
CASC2	hsa-mir-17	MAPRE3	0.0166226	0.165445	0.0354602	0.00174234	0.0354602	202	298
CASC2	hsa-mir-106a	MAPRE3	0.0166226	0.165445	0.0354602	0.0168738	0.0354602	202	298
CASC2	hsa-mir-93	MAPRE3	0.0166226	0.165445	0.0354602	0.0362492	0.0354602	202	298
AC024575.1	hsa-mir-195	CPEB3	0.0167893	0.0663882	0.0299707	0.322675	0.0299707	254	246
DNMBP-AS1	hsa-mir-106a	ENPP5	0.0178413	0.18813	0.00944405	0.0421037	0.00944405	194	306
DNMBP-AS1	hsa-mir-93	ENPP5	0.0178413	0.18813	0.00944405	0.796858	0.00944405	194	306
HAS2-AS1	hsa-mir-107	ARIH1	0.0208752	0.355271	0.292312	0.494248	0.292312	244	256
ARHGEF26-AS1	hsa-mir-214	ANAPC16	0.0235445	0.847595	0.0194637	0.322919	0.0194637	196	304
ARHGEF26-AS1	hsa-mir-155	ANAPC16	0.0235445	0.847595	0.0194637	0.745567	0.0194637	196	304
C12orf77	hsa-mir-182	ZNF831	0.0240514	0.0346846	0.276469	0.974644	0.276469	236	264
SNHG5	hsa-mir-363	CNIH1	0.0243198	0.119096	0.0227172	0.36455	0.0227172	214	286
SNHG5	hsa-mir-205	CNIH1	0.0243198	0.119096	0.0227172	0.628716	0.0227172	214	286
SNHG5	hsa-mir-25	CNIH1	0.0243198	0.119096	0.0227172	0.515823	0.0227172	214	286
SNHG5	hsa-mir-32	CNIH1	0.0243198	0.119096	0.0227172	0.97259	0.0227172	214	286
MALAT1	hsa-mir-93	IKZF4	0.026735	0.549585	0.000613478	0.370645	0.000613478	194	306
HAS2-AS1	hsa-mir-150	AKIRIN1	0.0276415	0.861699	0.269304	0.000654113	0.269304	232	268
TTLL10-AS1	hsa-mir-122	LRP11	0.0280048	0.0021715	0.799539	0.788154	0.799539	242	258
ADAMTS9-AS1	hsa-mir-96	KRAS	0.0294537	0.0490787	0.901769	0.75469	0.901769	268	232
AL596325.2	hsa-mir-421	DNAJC27	0.0300167	0.00208037	0.257214	0.233087	0.257214	214	286
FAM13A-AS1	hsa-mir-96	REV1	0.0302226	0.283903	0.199527	0.779292	0.199527	174	326
AC107021.1	hsa-mir-93	DDX5	0.0311772	0.196096	0.743774	0.905153	0.743774	278	222
PVT1	hsa-mir-183	CCNB1	0.034298	0.328775	0.0200623	0.835941	0.0200623	156	344
GASAL1	hsa-mir-577	KLHL15	0.0345559	0.0795282	0.0245515	0.466238	0.0245515	242	258
LINC00520	hsa-mir-17	CTSA	0.0347299	0.982782	0.212014	0.0647915	0.212014	214	286
AC090186.1	hsa-mir-144	LIFR	0.0371619	0.814823	0.0948677	0.255943	0.0948677	186	314
AC087392.1	hsa-mir-140	NWD1	0.0406363	0.795594	0.491832	0.108326	0.491832	196	304
TTLL7-IT1	hsa-mir-96	REV1	0.0417368	0.474453	0.150901	0.935375	0.150901	244	256
PVT1	hsa-mir-21	NCAPG	0.0445851	0.0338324	0.0242789	0.00489864	0.0242789	166	334
TCL6	hsa-mir-96	RAD51	0.0484561	0.0149869	0.646755	0.688403	0.646755	218	282
AL359878.1	hsa-mir-372	PLEKHA1	0.0503151	0.362634	0.177992	0.103041	0.177992	194	306
AL356356.1	hsa-mir-93	RND3	0.0530735	0.805198	0.0419177	0.35148	0.0419177	230	270
CCDC13-AS1	hsa-mir-195	DSC3	0.0540637	0.225117	0.261486	0.635717	0.261486	220	280
CCDC13-AS1	hsa-mir-503	CHAC1	0.0546751	0.112025	0.286602	0.44704	0.286602	282	218
CCDC13-AS1	hsa-mir-424	CHAC1	0.0546751	0.112025	0.286602	0.246088	0.286602	282	218
CCDC13-AS1	hsa-mir-497	CHAC1	0.0546751	0.112025	0.286602	0.178024	0.286602	282	218
CCDC13-AS1	hsa-mir-195	CHAC1	0.0546751	0.112025	0.286602	0.232004	0.286602	282	218
PRICKLE2-AS2	hsa-mir-145	PRDM2	0.0574798	0.0302806	0.0289135	0.263113	0.0289135	190	310
PVT1	hsa-mir-152	CEP55	0.059497	0.204861	0.0147216	0.395555	0.0147216	176	324
PVT1	hsa-mir-497	CEP55	0.059497	0.204861	0.0147216	0.739402	0.0147216	176	324
PVT1	hsa-mir-195	CEP55	0.059497	0.204861	0.0147216	0.318396	0.0147216	176	324
WDFY3-AS2	hsa-mir-223	ADH1B	0.0603596	0.486601	0.443693	0.706142	0.443693	164	336
SYNPR-AS1	hsa-mir-363	CCDC113	0.0605603	0.00448366	0.0145066	0.166997	0.0145066	246	254
SYNPR-AS1	hsa-mir-25	CCDC113	0.0605603	0.00448366	0.0145066	0.181685	0.0145066	246	254
SYNPR-AS1	hsa-mir-32	CCDC113	0.0605603	0.00448366	0.0145066	0.901752	0.0145066	246	254
AL606834.1	hsa-mir-301b	LDLR	0.0606373	0.0387453	0.0242399	0.711034	0.0242399	208	292
AL606834.1	hsa-mir-454	LDLR	0.0606373	0.0387453	0.0242399	0.670693	0.0242399	208	292
HAS2-AS1	hsa-mir-150	KCTD20	0.0663861	0.326642	0.12863	0.209736	0.12863	194	306
SYNPR-AS1	hsa-mir-32	TMEM67	0.0698989	0.00127791	0.00865632	0.273313	0.00865632	258	242
AL356356.1	hsa-mir-93	DNAJC27	0.0721146	0.524657	0.172527	0.854499	0.172527	222	278
AL356356.1	hsa-mir-32	DNAJC27	0.0721146	0.524657	0.172527	0.830938	0.172527	222	278
AL606834.1	hsa-mir-143	BAG3	0.0803455	0.689973	0.0270402	0.564186	0.0270402	214	286
AL513327.1	hsa-mir-195	B4GALT1	0.0856842	0.141594	0.0502914	0.597851	0.0502914	242	258
AL356356.1	hsa-mir-32	JOSD1	0.0917053	0.0123323	0.086234	0.684135	0.086234	218	282
AC107021.1	hsa-mir-93	PLAGL2	0.0922728	0.344707	0.358974	0.773921	0.358974	236	264
AL355388.1	hsa-mir-424	AGO4	0.0950636	0.132804	0.104341	0.455492	0.104341	160	340
AL355388.1	hsa-mir-497	AGO4	0.0950636	0.132804	0.104341	0.48136	0.104341	160	340
AL355388.1	hsa-mir-195	AGO4	0.0950636	0.132804	0.104341	0.313113	0.104341	160	340
BACH1-IT1	hsa-mir-96	YWHAG	0.101747	0.024898	0.0154424	0.865658	0.0154424	228	272
CASC2	hsa-mir-140	NWD1	0.105725	0.136111	0.320551	0.814749	0.320551	160	340
PVT1	hsa-mir-372	KPNA2	0.111573	0.0657244	0.0310101	0.311103	0.0310101	180	320
PVT1	hsa-mir-221	KPNA2	0.111573	0.0657244	0.0310101	0.142191	0.0310101	180	320
PVT1	hsa-mir-222	KPNA2	0.111573	0.0657244	0.0310101	0.179328	0.0310101	180	320
PVT1	hsa-mir-17	KPNA2	0.111573	0.0657244	0.0310101	0.143987	0.0310101	180	320
PVT1	hsa-mir-106a	KPNA2	0.111573	0.0657244	0.0310101	0.0603107	0.0310101	180	320
PVT1	hsa-mir-93	KPNA2	0.111573	0.0657244	0.0310101	0.746816	0.0310101	180	320
PVT1	hsa-mir-497	KPNA2	0.111573	0.0657244	0.0310101	0.39874	0.0310101	180	320
TCL6	hsa-mir-223	COL19A1	0.114912	0.83928	0.00921842	0.69694	0.00921842	188	312
CASC2	hsa-mir-150	LRRC27	0.115834	0.104414	0.0889012	0.0222681	0.0889012	234	266
MAGI2-AS3	hsa-mir-508	CHEK1	0.120406	0.922488	0.0460443	0.487253	0.0460443	324	176
PVT1	hsa-mir-17	RRM2	0.121126	0.167964	0.0318544	0.084565	0.0318544	186	314
AC024575.1	hsa-mir-195	AGO4	0.123368	0.0229264	0.0983311	0.365877	0.0983311	266	234
AC087392.1	hsa-mir-150	ICA1L	0.123705	0.506096	0.7609	0.175345	0.7609	210	290
AC130352.1	hsa-mir-150	LRRC27	0.127063	0.174918	0.0709272	0.0738735	0.0709272	214	286
CCDC13-AS1	hsa-mir-145	KIF21A	0.128967	0.275326	0.108173	0.975462	0.108173	286	214
CCDC13-AS1	hsa-mir-195	KIF21A	0.128967	0.275326	0.108173	0.994021	0.108173	286	214
AC004832.1	hsa-mir-17	ENPP5	0.132933	0.00405489	0.000447499	0.125731	0.000447499	218	282
AC004832.1	hsa-mir-93	ENPP5	0.132933	0.00405489	0.000447499	0.898769	0.000447499	218	282
TTLL10-AS1	hsa-mir-25	HAND2	0.135722	0.35177	0.209153	0.733879	0.209153	218	282
HAS2-AS1	hsa-mir-187	MIDN	0.136268	0.0547576	0.0978164	0.954252	0.0978164	240	260
LINC00520	hsa-mir-98	KIAA0930	0.138452	0.0137857	0.0350096	0.965667	0.0350096	200	300
AL359878.1	hsa-mir-106a	MLLT10	0.145188	0.476656	0.0521669	0.0684031	0.0521669	154	346
AC107021.1	hsa-mir-106a	OTUD4	0.147597	0.00280644	0.228929	0.21962	0.228929	208	292
AC107021.1	hsa-mir-93	OTUD4	0.147597	0.00280644	0.228929	0.502119	0.228929	208	292
PVT1	hsa-mir-205	CENPF	0.150425	0.0848318	0.0319669	0.893415	0.0319669	190	310
HAS2-AS1	hsa-mir-107	FGF2	0.150501	0.217356	0.071278	0.866713	0.071278	162	338
C1orf220	hsa-mir-22	CCNA2	0.151504	0.0083934	0.00850246	0.683553	0.00850246	200	300
PVT1	hsa-mir-383	CHEK1	0.163917	0.0279757	0.0453189	0.439979	0.0453189	182	318
PVT1	hsa-mir-195	CHEK1	0.163917	0.0279757	0.0453189	0.459799	0.0453189	182	318
LINC00494	hsa-mir-223	COL19A1	0.164212	0.53555	0.0065643	0.427257	0.0065643	126	374
AC107021.1	hsa-mir-200a	CTNNB1	0.165414	0.991784	0.215312	0.432693	0.215312	240	260
CCDC13-AS1	hsa-mir-205	SHISA6	0.168274	0.543327	0.0946388	0.548827	0.0946388	198	302
TCL6	hsa-mir-372	IKZF3	0.17745	0.431223	0.0162217	0.424656	0.0162217	214	286
TCL6	hsa-mir-98	IKZF3	0.17745	0.431223	0.0162217	0.309443	0.0162217	214	286
PVT1	hsa-mir-17	PKMYT1	0.18575	0.00301828	0.0481452	0.0558418	0.0481452	188	312
PVT1	hsa-mir-93	PKMYT1	0.18575	0.00301828	0.0481452	0.473668	0.0481452	188	312
AC107021.1	hsa-mir-106a	MIDN	0.191031	0.905053	0.164273	0.113708	0.164273	260	240
AC107021.1	hsa-mir-93	MIDN	0.191031	0.905053	0.164273	0.991483	0.164273	260	240
AC107021.1	hsa-mir-155	MIDN	0.191031	0.905053	0.164273	0.350436	0.164273	260	240
MAGI2-AS3	hsa-mir-363	AURKA	0.192477	0.206863	0.0992449	0.931313	0.0992449	332	168
CCDC13-AS1	hsa-mir-214	DNAL1	0.19634	0.0226625	0.0868949	0.944247	0.0868949	182	318
TTLL10-AS1	hsa-mir-145	KIF21A	0.197097	0.366137	0.212914	0.729739	0.212914	236	264
AC107021.1	hsa-mir-372	YOD1	0.198287	0.665926	0.217524	0.686286	0.217524	266	234
AC107021.1	hsa-mir-106a	YOD1	0.198287	0.665926	0.217524	0.0137747	0.217524	266	234
AC107021.1	hsa-mir-93	YOD1	0.198287	0.665926	0.217524	0.463683	0.217524	266	234
AC107021.1	hsa-mir-140	YOD1	0.198287	0.665926	0.217524	0.331566	0.217524	266	234
C1orf220	hsa-mir-17	RRM2	0.203335	0.0696434	0.0179297	0.151627	0.0179297	192	308
C1orf220	hsa-mir-106a	RRM2	0.203335	0.0696434	0.0179297	0.299404	0.0179297	192	308
C1orf220	hsa-mir-93	RRM2	0.203335	0.0696434	0.0179297	0.785024	0.0179297	192	308
TTLL10-AS1	hsa-mir-122	DUSP18	0.204422	0.128482	0.173796	0.486871	0.173796	202	298
LINC00402	hsa-mir-182	ZNF831	0.210526	0.872044	0.0329401	0.972788	0.0329401	104	396
MIR22HG	hsa-mir-32	SNN	0.212585	0.0127848	0.0113231	0.940038	0.0113231	212	288
EAF1-AS1	hsa-mir-140	NWD1	0.221289	0.469779	0.191894	0.00793717	0.191894	236	264
AC107021.1	hsa-mir-301b	USP13	0.227526	0.00630414	0.153338	0.781643	0.153338	250	250
AC107021.1	hsa-mir-454	USP13	0.227526	0.00630414	0.153338	0.366422	0.153338	250	250
TCL6	hsa-mir-98	PLCG2	0.228226	0.273835	0.0348905	0.191714	0.0348905	198	302
LINC01764	hsa-mir-665	CNR2	0.228452	0.0339309	0.124488	0.404831	0.124488	258	242
AC004832.1	hsa-mir-17	MAPRE3	0.240772	0.792517	0.00170172	0.0803585	0.00170172	170	330
AC004832.1	hsa-mir-93	MAPRE3	0.240772	0.792517	0.00170172	0.752277	0.00170172	170	330
AL606834.1	hsa-mir-143	SERPINE1	0.242137	0.933709	0.00337165	0.613173	0.00337165	224	276
SNHG1	hsa-mir-144	KPNA2	0.253107	0.0871757	0.0179973	0.957569	0.0179973	134	366
MDS2	hsa-mir-150	LRRC27	0.253916	0.155821	0.0416602	0.00238509	0.0416602	226	274
CCDC13-AS1	hsa-mir-195	IFT74	0.2574	0.711612	0.062636	0.563983	0.062636	222	278
LINC00641	hsa-mir-107	DNAJA1	0.260832	0.985498	0.571479	0.8828	0.571479	258	242
CCDC13-AS1	hsa-mir-152	CCKBR	0.261769	0.382221	0.0587838	0.228278	0.0587838	228	272
PVT1	hsa-mir-424	CCNE1	0.263367	0.224821	0.0491073	0.0427134	0.0491073	200	300
PVT1	hsa-mir-383	CCNE1	0.263367	0.224821	0.0491073	0.449882	0.0491073	200	300
PVT1	hsa-mir-497	CCNE1	0.263367	0.224821	0.0491073	0.334475	0.0491073	200	300
PVT1	hsa-mir-195	CCNE1	0.263367	0.224821	0.0491073	0.492591	0.0491073	200	300
COL4A2-AS1	hsa-mir-372	SLC24A4	0.267468	0.581309	0.00366882	0.156912	0.00366882	182	318
TTLL10-AS1	hsa-mir-122	SLITRK3	0.276441	0.262953	0.144308	0.667833	0.144308	182	318
HAS2-AS1	hsa-mir-107	SLC2A3	0.279284	0.935512	0.0434024	0.927649	0.0434024	180	320
AC011510.1	hsa-mir-301b	MB21D2	0.294155	0.0756556	0.953373	0.258989	0.953373	216	284
TTLL10-AS1	hsa-mir-32	CC2D2A	0.294388	0.959184	0.119802	0.702379	0.119802	204	296
MIR205HG	hsa-mir-150	LRRC27	0.2983	0.341823	0.0585673	0.113801	0.0585673	228	272
ARAP1-AS2	hsa-mir-424	OGT	0.299827	0.121491	0.0306795	0.398289	0.0306795	158	342
ARAP1-AS2	hsa-mir-497	OGT	0.299827	0.121491	0.0306795	0.835535	0.0306795	158	342
ARAP1-AS2	hsa-mir-195	OGT	0.299827	0.121491	0.0306795	0.343226	0.0306795	158	342
TRAF3IP2-AS1	hsa-mir-497	CPEB3	0.301361	0.157579	0.0015021	0.800078	0.0015021	216	284
TRAF3IP2-AS1	hsa-mir-25	CPEB3	0.301361	0.157579	0.0015021	0.513309	0.0015021	216	284
TTLL10-AS1	hsa-mir-363	CCDC113	0.305116	0.0741459	0.128392	0.1723	0.128392	206	294
TTLL10-AS1	hsa-mir-25	CCDC113	0.305116	0.0741459	0.128392	0.639785	0.128392	206	294
TTLL10-AS1	hsa-mir-32	CCDC113	0.305116	0.0741459	0.128392	0.52394	0.128392	206	294
MIR600HG	hsa-mir-150	LRRC27	0.311977	0.00910187	0.0261033	0.022343	0.0261033	192	308
MALAT1	hsa-mir-195	OGT	0.312096	0.10322	0.0160405	0.107448	0.0160405	150	350
MALAT1	hsa-mir-200a	OGT	0.312096	0.10322	0.0160405	0.126644	0.0160405	150	350
SNHG15	hsa-mir-141	YWHAG	0.315303	0.0288096	0.00738875	0.295745	0.00738875	170	330
HHATL-AS1	hsa-mir-150	LRRC27	0.315596	0.26452	0.032596	0.0503257	0.032596	220	280
CCDC13-AS1	hsa-mir-503	MYB	0.318785	0.125043	0.0387677	0.214014	0.0387677	232	268
CCDC13-AS1	hsa-mir-424	MYB	0.318785	0.125043	0.0387677	0.400355	0.0387677	232	268
CCDC13-AS1	hsa-mir-150	MYB	0.318785	0.125043	0.0387677	0.0168722	0.0387677	232	268
CCDC13-AS1	hsa-mir-195	MYB	0.318785	0.125043	0.0387677	0.895242	0.0387677	232	268
TTLL10-AS1	hsa-mir-214	DNAL1	0.322155	0.16631	0.138824	0.171992	0.138824	192	308
DNMBP-AS1	hsa-mir-140	NWD1	0.325647	0.231639	0.145185	0.556347	0.145185	218	282
AC107021.1	hsa-mir-301b	LDLR	0.333403	0.0304052	0.0915431	0.310448	0.0915431	250	250
AC107021.1	hsa-mir-106a	LDLR	0.333403	0.0304052	0.0915431	0.191554	0.0915431	250	250
AC107021.1	hsa-mir-454	LDLR	0.333403	0.0304052	0.0915431	0.626373	0.0915431	250	250
AC107021.1	hsa-mir-93	LDLR	0.333403	0.0304052	0.0915431	0.795377	0.0915431	250	250
AC107021.1	hsa-mir-141	UBAP1	0.336986	0.474884	0.104954	0.165055	0.104954	260	240
SNHG1	hsa-mir-383	CCNE1	0.342467	0.297489	0.0397993	0.794793	0.0397993	140	360
SNHG1	hsa-mir-497	CCNE1	0.342467	0.297489	0.0397993	0.344754	0.0397993	140	360
TTLL10-AS1	hsa-mir-32	TMEM67	0.343777	0.468109	0.122181	0.536644	0.122181	192	308
CASC2	hsa-mir-150	ICA1L	0.345236	0.492056	0.423456	0.00167921	0.423456	212	288
AC007347.1	hsa-mir-150	LRRC27	0.347132	0.0297053	0.017026	0.00100376	0.017026	230	270
CCDC13-AS1	hsa-mir-150	ICA1L	0.347132	0.200694	0.0272249	0.00279292	0.0272249	180	320
PVT1	hsa-mir-195	HMGA1	0.347761	0.579891	0.0929587	0.399382	0.0929587	192	308
CCDC13-AS1	hsa-mir-204	PTPRT	0.354293	0.618993	0.0443252	0.172143	0.0443252	166	334
CCDC13-AS1	hsa-mir-143	ENO4	0.355801	0.0314141	0.0566941	0.948846	0.0566941	162	338
TCL6	hsa-mir-665	CNR2	0.357858	0.450283	0.0724183	0.562619	0.0724183	164	336
LINC00494	hsa-mir-372	IKZF3	0.361193	0.027662	0.0110888	0.571297	0.0110888	154	346
AC107021.1	hsa-mir-106a	HAS2	0.371027	0.470167	0.0971184	0.0516954	0.0971184	224	276
AC107021.1	hsa-mir-93	HAS2	0.371027	0.470167	0.0971184	0.817196	0.0971184	224	276
AC107021.1	hsa-mir-93	UGCG	0.386052	0.312879	0.083747	0.876257	0.083747	224	276
CCDC13-AS1	hsa-mir-214	PLXNB1	0.386071	0.0477106	0.059298	0.591889	0.059298	206	294
AC107021.1	hsa-mir-93	ARFGAP3	0.396389	0.727173	0.0767916	0.38321	0.0767916	232	268
PVT1	hsa-mir-21	CDC25A	0.401375	0.0458455	0.103261	0.0026924	0.103261	184	316
PVT1	hsa-mir-497	CDC25A	0.401375	0.0458455	0.103261	0.796535	0.103261	184	316
AC107021.1	hsa-mir-106a	CDKN1A	0.403012	0.06826	0.0747628	0.0651534	0.0747628	254	246
AC107021.1	hsa-mir-93	CDKN1A	0.403012	0.06826	0.0747628	0.208784	0.0747628	254	246
LINC00271	hsa-mir-140	NWD1	0.404727	0.348821	0.193869	0.0633094	0.193869	174	326
FAM182A	hsa-mir-150	LRRC27	0.406732	0.418254	0.0183277	0.00172568	0.0183277	232	268
TTLL10-AS1	hsa-mir-214	PLXNB1	0.418383	0.892622	0.106888	0.191475	0.106888	192	308
AC107021.1	hsa-mir-301b	MB21D2	0.437851	0.102858	0.0872291	0.977987	0.0872291	218	282
LINC00426	hsa-mir-372	IKZF3	0.439016	0.119596	0.0106987	0.853093	0.0106987	112	388
AC107021.1	hsa-mir-106a	F3	0.44098	0.0127919	0.0515285	0.00718282	0.0515285	248	252
LINC00265	hsa-mir-497	CCDC88C	0.442754	0.0313788	0.00258962	0.414501	0.00258962	180	320
LINC00265	hsa-mir-195	CCDC88C	0.442754	0.0313788	0.00258962	0.198067	0.00258962	180	320
LINC00488	hsa-mir-96	YWHAG	0.450625	0.00124852	0.00184311	0.523094	0.00184311	222	278
HAS2-AS1	hsa-mir-145	SERPINE1	0.451103	0.0574744	0.0300837	0.973911	0.0300837	154	346
LINC00488	hsa-mir-21	NAA50	0.460891	0.0777904	0.00407089	0.000670519	0.00407089	184	316
TMPO-AS1	hsa-mir-429	SHCBP1	0.478148	0.0188209	0.0167553	0.0369808	0.0167553	114	386
AC107021.1	hsa-mir-372	HIVEP2	0.485035	0.0254346	0.0642167	0.891318	0.0642167	192	308
AC107021.1	hsa-mir-155	HIVEP2	0.485035	0.0254346	0.0642167	0.676346	0.0642167	192	308
LINC00963	hsa-mir-760	AKAP12	0.495143	0.677097	0.833935	0.267939	0.833935	194	306
TTLL10-AS1	hsa-mir-152	CCKBR	0.515136	0.85314	0.0868053	0.815914	0.0868053	238	262
SOX2-OT	hsa-mir-301b	ENPP5	0.527896	0.620811	7.16933e-05	0.886585	7.16933e-05	206	294
SOX2-OT	hsa-mir-454	ENPP5	0.527896	0.620811	7.16933e-05	0.266325	7.16933e-05	206	294
C12orf77	hsa-mir-96	RAD51	0.532784	0.00132078	0.146186	0.591745	0.146186	226	274
LINC00426	hsa-mir-182	ZNF831	0.53649	0.977357	0.0203916	0.587667	0.0203916	84	416
AC012313.1	hsa-mir-184	LRRC8A	0.543669	0.0910797	0.0525657	0.414913	0.0525657	200	300
AC107021.1	hsa-mir-192	NAB1	0.5499	0.761152	0.04799	0.37228	0.04799	208	292
AC107021.1	hsa-mir-215	NAB1	0.5499	0.761152	0.04799	0.430377	0.04799	208	292
SNHG15	hsa-mir-141	HNRNPF	0.552452	0.700406	0.0198204	0.413743	0.0198204	180	320
SNHG15	hsa-mir-200a	HNRNPF	0.552452	0.700406	0.0198204	0.0555544	0.0198204	180	320
LINC00520	hsa-mir-424	GRB2	0.558229	0.314672	0.00620731	0.0132181	0.00620731	194	306
AC107021.1	hsa-mir-155	NKX3-1	0.563286	0.891916	0.103194	0.722332	0.103194	224	276
LINC00536	hsa-mir-96	YWHAG	0.565577	0.649705	0.00293895	0.483993	0.00293895	198	302
AC107021.1	hsa-mir-106a	KLF10	0.571415	0.00978649	0.0411445	0.280711	0.0411445	216	284
AC107021.1	hsa-mir-93	KLF10	0.571415	0.00978649	0.0411445	0.307855	0.0411445	216	284
MIR22HG	hsa-mir-32	MFHAS1	0.574732	0.0599724	0.0328556	0.898084	0.0328556	246	254
LINC00518	hsa-mir-145	GOLM1	0.583195	0.00012842	0.000738561	0.37858	0.000738561	198	302
TTLL10-AS1	hsa-mir-32	KIF3A	0.588145	0.2544	0.0542017	0.98554	0.0542017	200	300
GUSBP11	hsa-mir-200a	OGT	0.604496	0.0597054	0.0103524	0.0792782	0.0103524	146	354
AC107021.1	hsa-mir-192	SERPINE1	0.615523	0.00610692	0.038324	0.0748273	0.038324	212	288
C1orf220	hsa-mir-96	RAD51	0.64962	0.811881	0.0865924	0.666553	0.0865924	206	294
ADAMTS9-AS1	hsa-mir-21	MTMR12	0.664141	0.483444	0.0376514	0.06524	0.0376514	210	290
AC107021.1	hsa-mir-200a	EPHA2	0.669961	0.813316	0.0254351	0.0104547	0.0254351	240	260
AC107021.1	hsa-mir-429	SEC24A	0.686143	0.930547	0.030215	0.357894	0.030215	190	310
FAM182A	hsa-mir-140	NWD1	0.688435	0.581959	0.0521193	0.0874461	0.0521193	210	290
CCDC13-AS1	hsa-mir-141	RSPH4A	0.688757	0.00787382	0.0183458	0.365726	0.0183458	164	336
AC107021.1	hsa-mir-140	NRIP1	0.696706	0.456532	0.00541785	0.0346812	0.00541785	206	294
CCDC13-AS1	hsa-mir-424	CCDC88C	0.740276	0.100256	0.000824675	0.281019	0.000824675	254	246
AP003392.1	hsa-mir-192	AGO4	0.755313	0.720812	0.0201208	0.105586	0.0201208	154	346
AL359878.1	hsa-mir-372	RABGAP1L	0.76212	0.80071	0.00245389	0.174329	0.00245389	224	276
HHATL-AS1	hsa-mir-150	ICA1L	0.782653	0.0721094	0.177261	0.0070487	0.177261	196	304
SNHG14	hsa-mir-152	ZNF704	0.784315	0.879156	0.0499098	0.528244	0.0499098	200	300
SNHG14	hsa-mir-424	ZNF704	0.784315	0.879156	0.0499098	0.479643	0.0499098	200	300
SNHG14	hsa-mir-182	ZNF704	0.784315	0.879156	0.0499098	0.808722	0.0499098	200	300
SNHG14	hsa-mir-497	ZNF704	0.784315	0.879156	0.0499098	0.201446	0.0499098	200	300
SNHG14	hsa-mir-195	ZNF704	0.784315	0.879156	0.0499098	0.27811	0.0499098	200	300
MIR600HG	hsa-mir-150	ICA1L	0.78518	0.0138502	0.102926	0.0259428	0.102926	214	286
AC007347.1	hsa-mir-150	ICA1L	0.820639	0.295188	0.0546109	6.14318e-05	0.0546109	242	258
CCDC13-AS1	hsa-mir-150	MYLK3	0.824136	0.357388	0.00508275	0.00282761	0.00508275	198	302
AC107021.1	hsa-mir-454	BHLHE40	0.841028	0.0979162	0.0222205	0.407289	0.0222205	236	264
MIR205HG	hsa-mir-150	ICA1L	0.855433	0.0201109	0.149331	0.0114008	0.149331	212	288
TTLL10-AS1	hsa-mir-223	DMD	0.857822	0.76955	0.0221029	0.951618	0.0221029	226	274
ATP11A-AS1	hsa-mir-96	ALK	0.860226	0.822936	0.0369057	0.741896	0.0369057	270	230
CCDC13-AS1	hsa-mir-150	LRRC27	0.867216	0.0301269	0.00458953	0.00854657	0.00458953	208	292
AC068756.1	hsa-mir-301b	MB21D2	0.881287	0.28631	0.260623	0.252457	0.260623	200	300
AC008686.1	hsa-mir-183	AKAP12	0.896227	0.395263	0.517783	0.333908	0.517783	272	228
FAM182A	hsa-mir-150	ICA1L	0.915389	0.237715	0.10063	0.00645	0.10063	224	276
AC234582.1	hsa-mir-665	DNALI1	0.916615	0.87757	0.000137223	0.541704	0.000137223	192	308
