# Supplementary material for: Constructing lncRNA-miRNA-mRNA networks specific to individual cancer patients and finding prognostic biomarkers
Source: BMC Genom Data. 2024 Jul 8;25(Suppl 1):67. doi: 10.1186/s12863-024-01251-9 (PMC11232193; doi:10.1186/s12863-024-01251-9)
Supplement: Supplementary file 2 — Additional file 2: Potential prognostic triplets for breast cancer, liver cancer, and lung cancer. The p-value of the triplet from the Cox model and the number of samples of each group. [file 12863_2024_1251_MOESM2_ESM.zip › LUAD_G2.xlsx]

## Sheet: LUAD_G2
lncRNA	miRNA	mRNA	triplet	lncRNA-mRNA pair	lncRNA	miRNA	mRNA	#samples of group 2	#samples of group 1
SOX2-OT	hsa-mir-301b	ENPP5	7.16933e-05	0.620811	0.527896	0.772886	0.527896	294	206
SOX2-OT	hsa-mir-454	ENPP5	7.16933e-05	0.620811	0.527896	0.999063	0.527896	294	206
AC234582.1	hsa-mir-665	DNALI1	0.000137223	0.87757	0.916615	0.942314	0.916615	308	192
AC004832.1	hsa-mir-17	ENPP5	0.000447499	0.00405489	0.132933	0.847777	0.132933	282	218
AC004832.1	hsa-mir-93	ENPP5	0.000447499	0.00405489	0.132933	0.567866	0.132933	282	218
MALAT1	hsa-mir-93	IKZF4	0.000613478	0.549585	0.026735	0.684425	0.026735	306	194
LINC00518	hsa-mir-145	GOLM1	0.000738561	0.00012842	0.583195	0.573867	0.583195	302	198
CCDC13-AS1	hsa-mir-424	CCDC88C	0.000824675	0.100256	0.740276	0.526655	0.740276	246	254
TRAF3IP2-AS1	hsa-mir-497	CPEB3	0.0015021	0.157579	0.301361	0.418192	0.301361	284	216
TRAF3IP2-AS1	hsa-mir-25	CPEB3	0.0015021	0.157579	0.301361	0.613906	0.301361	284	216
AC004832.1	hsa-mir-17	MAPRE3	0.00170172	0.792517	0.240772	0.602801	0.240772	330	170
AC004832.1	hsa-mir-93	MAPRE3	0.00170172	0.792517	0.240772	0.453934	0.240772	330	170
LINC00488	hsa-mir-96	YWHAG	0.00184311	0.00124852	0.450625	0.371606	0.450625	278	222
AL359878.1	hsa-mir-372	RABGAP1L	0.00245389	0.80071	0.76212	0.501493	0.76212	276	224
LINC00265	hsa-mir-497	CCDC88C	0.00258962	0.0313788	0.442754	0.245146	0.442754	320	180
LINC00265	hsa-mir-195	CCDC88C	0.00258962	0.0313788	0.442754	0.733772	0.442754	320	180
LINC00536	hsa-mir-96	YWHAG	0.00293895	0.649705	0.565577	0.612479	0.565577	302	198
AL606834.1	hsa-mir-143	SERPINE1	0.00337165	0.933709	0.242137	0.320509	0.242137	276	224
COL4A2-AS1	hsa-mir-372	SLC24A4	0.00366882	0.581309	0.267468	0.739911	0.267468	318	182
LINC00488	hsa-mir-21	NAA50	0.00407089	0.0777904	0.460891	0.273218	0.460891	316	184
CCDC13-AS1	hsa-mir-150	LRRC27	0.00458953	0.0301269	0.867216	0.18246	0.867216	292	208
CCDC13-AS1	hsa-mir-150	MYLK3	0.00508275	0.357388	0.824136	0.241151	0.824136	302	198
AC107021.1	hsa-mir-140	NRIP1	0.00541785	0.456532	0.696706	0.64368	0.696706	294	206
LINC00520	hsa-mir-424	GRB2	0.00620731	0.314672	0.558229	0.179032	0.558229	306	194
LINC00494	hsa-mir-223	COL19A1	0.0065643	0.53555	0.164212	0.927759	0.164212	374	126
SNHG15	hsa-mir-141	YWHAG	0.00738875	0.0288096	0.315303	0.516836	0.315303	330	170
C1orf220	hsa-mir-22	CCNA2	0.00850246	0.0083934	0.151504	0.919981	0.151504	300	200
SYNPR-AS1	hsa-mir-32	TMEM67	0.00865632	0.00127791	0.0698989	0.0695805	0.0698989	242	258
TCL6	hsa-mir-223	COL19A1	0.00921842	0.83928	0.114912	0.463204	0.114912	312	188
DNMBP-AS1	hsa-mir-106a	ENPP5	0.00944405	0.18813	0.0178413	0.219367	0.0178413	306	194
DNMBP-AS1	hsa-mir-93	ENPP5	0.00944405	0.18813	0.0178413	0.71409	0.0178413	306	194
GUSBP11	hsa-mir-200a	OGT	0.0103524	0.0597054	0.604496	0.574846	0.604496	354	146
AL356356.1	hsa-mir-93	IKZF4	0.0104395	0.857422	0.00252477	0.676387	0.00252477	266	234
LINC00426	hsa-mir-372	IKZF3	0.0106987	0.119596	0.439016	0.060391	0.439016	388	112
LINC00494	hsa-mir-372	IKZF3	0.0110888	0.027662	0.361193	0.423145	0.361193	346	154
MIR22HG	hsa-mir-32	SNN	0.0113231	0.0127848	0.212585	0.177503	0.212585	288	212
SYNPR-AS1	hsa-mir-363	CCDC113	0.0145066	0.00448366	0.0605603	0.748215	0.0605603	254	246
SYNPR-AS1	hsa-mir-25	CCDC113	0.0145066	0.00448366	0.0605603	0.957999	0.0605603	254	246
SYNPR-AS1	hsa-mir-32	CCDC113	0.0145066	0.00448366	0.0605603	0.304309	0.0605603	254	246
PVT1	hsa-mir-152	CEP55	0.0147216	0.204861	0.059497	0.894166	0.059497	324	176
PVT1	hsa-mir-497	CEP55	0.0147216	0.204861	0.059497	0.39933	0.059497	324	176
PVT1	hsa-mir-195	CEP55	0.0147216	0.204861	0.059497	0.618201	0.059497	324	176
BACH1-IT1	hsa-mir-96	YWHAG	0.0154424	0.024898	0.101747	0.89926	0.101747	272	228
MALAT1	hsa-mir-195	OGT	0.0160405	0.10322	0.312096	0.721631	0.312096	350	150
MALAT1	hsa-mir-200a	OGT	0.0160405	0.10322	0.312096	0.239895	0.312096	350	150
TCL6	hsa-mir-372	IKZF3	0.0162217	0.431223	0.17745	0.554586	0.17745	286	214
TCL6	hsa-mir-98	IKZF3	0.0162217	0.431223	0.17745	0.570287	0.17745	286	214
TMPO-AS1	hsa-mir-429	SHCBP1	0.0167553	0.0188209	0.478148	0.285331	0.478148	386	114
AC007347.1	hsa-mir-150	LRRC27	0.017026	0.0297053	0.347132	0.648859	0.347132	270	230
C1orf220	hsa-mir-17	RRM2	0.0179297	0.0696434	0.203335	0.755038	0.203335	308	192
C1orf220	hsa-mir-106a	RRM2	0.0179297	0.0696434	0.203335	0.0723211	0.203335	308	192
C1orf220	hsa-mir-93	RRM2	0.0179297	0.0696434	0.203335	0.525278	0.203335	308	192
SNHG1	hsa-mir-144	KPNA2	0.0179973	0.0871757	0.253107	0.270998	0.253107	366	134
FAM182A	hsa-mir-150	LRRC27	0.0183277	0.418254	0.406732	0.190049	0.406732	268	232
CCDC13-AS1	hsa-mir-141	RSPH4A	0.0183458	0.00787382	0.688757	0.290115	0.688757	336	164
ARHGEF26-AS1	hsa-mir-214	ANAPC16	0.0194637	0.847595	0.0235445	0.912216	0.0235445	304	196
ARHGEF26-AS1	hsa-mir-155	ANAPC16	0.0194637	0.847595	0.0235445	0.0715984	0.0235445	304	196
SNHG15	hsa-mir-141	HNRNPF	0.0198204	0.700406	0.552452	0.361259	0.552452	320	180
SNHG15	hsa-mir-200a	HNRNPF	0.0198204	0.700406	0.552452	0.413448	0.552452	320	180
PVT1	hsa-mir-183	CCNB1	0.0200623	0.328775	0.034298	0.4239	0.034298	344	156
AP003392.1	hsa-mir-192	AGO4	0.0201208	0.720812	0.755313	0.76088	0.755313	346	154
LINC00426	hsa-mir-182	ZNF831	0.0203916	0.977357	0.53649	0.361021	0.53649	416	84
TTLL10-AS1	hsa-mir-223	DMD	0.0221029	0.76955	0.857822	0.108487	0.857822	274	226
AC107021.1	hsa-mir-454	BHLHE40	0.0222205	0.0979162	0.841028	0.901048	0.841028	264	236
SNHG5	hsa-mir-363	CNIH1	0.0227172	0.119096	0.0243198	0.532094	0.0243198	286	214
SNHG5	hsa-mir-205	CNIH1	0.0227172	0.119096	0.0243198	0.774167	0.0243198	286	214
SNHG5	hsa-mir-25	CNIH1	0.0227172	0.119096	0.0243198	0.284082	0.0243198	286	214
SNHG5	hsa-mir-32	CNIH1	0.0227172	0.119096	0.0243198	0.502752	0.0243198	286	214
AL606834.1	hsa-mir-301b	LDLR	0.0242399	0.0387453	0.0606373	0.874262	0.0606373	292	208
AL606834.1	hsa-mir-454	LDLR	0.0242399	0.0387453	0.0606373	0.144395	0.0606373	292	208
PVT1	hsa-mir-21	NCAPG	0.0242789	0.0338324	0.0445851	0.971232	0.0445851	334	166
GASAL1	hsa-mir-577	KLHL15	0.0245515	0.0795282	0.0345559	0.384071	0.0345559	258	242
SYNPR-AS1	hsa-mir-22	MYCBP	0.0252536	0.113333	0.0133053	0.753448	0.0133053	294	206
AC107021.1	hsa-mir-200a	EPHA2	0.0254351	0.813316	0.669961	0.974549	0.669961	260	240
MIR600HG	hsa-mir-150	LRRC27	0.0261033	0.00910187	0.311977	0.0206093	0.311977	308	192
AL606834.1	hsa-mir-143	BAG3	0.0270402	0.689973	0.0803455	0.745949	0.0803455	286	214
CCDC13-AS1	hsa-mir-150	ICA1L	0.0272249	0.200694	0.347132	0.626526	0.347132	320	180
PRICKLE2-AS2	hsa-mir-145	PRDM2	0.0289135	0.0302806	0.0574798	0.637807	0.0574798	310	190
AC024575.1	hsa-mir-195	CPEB3	0.0299707	0.0663882	0.0167893	0.255602	0.0167893	246	254
HAS2-AS1	hsa-mir-145	SERPINE1	0.0300837	0.0574744	0.451103	0.0476633	0.451103	346	154
AC107021.1	hsa-mir-429	SEC24A	0.030215	0.930547	0.686143	0.373781	0.686143	310	190
ARAP1-AS2	hsa-mir-424	OGT	0.0306795	0.121491	0.299827	0.4344	0.299827	342	158
ARAP1-AS2	hsa-mir-497	OGT	0.0306795	0.121491	0.299827	0.302165	0.299827	342	158
ARAP1-AS2	hsa-mir-195	OGT	0.0306795	0.121491	0.299827	0.342338	0.299827	342	158
PVT1	hsa-mir-372	KPNA2	0.0310101	0.0657244	0.111573	0.991423	0.111573	320	180
PVT1	hsa-mir-221	KPNA2	0.0310101	0.0657244	0.111573	0.689	0.111573	320	180
PVT1	hsa-mir-222	KPNA2	0.0310101	0.0657244	0.111573	0.935348	0.111573	320	180
PVT1	hsa-mir-17	KPNA2	0.0310101	0.0657244	0.111573	0.196398	0.111573	320	180
PVT1	hsa-mir-106a	KPNA2	0.0310101	0.0657244	0.111573	0.302891	0.111573	320	180
PVT1	hsa-mir-93	KPNA2	0.0310101	0.0657244	0.111573	0.371564	0.111573	320	180
PVT1	hsa-mir-497	KPNA2	0.0310101	0.0657244	0.111573	0.745436	0.111573	320	180
PVT1	hsa-mir-17	RRM2	0.0318544	0.167964	0.121126	0.323189	0.121126	314	186
PVT1	hsa-mir-205	CENPF	0.0319669	0.0848318	0.150425	0.92288	0.150425	310	190
HHATL-AS1	hsa-mir-150	LRRC27	0.032596	0.26452	0.315596	0.0129366	0.315596	280	220
MIR22HG	hsa-mir-32	MFHAS1	0.0328556	0.0599724	0.574732	0.219888	0.574732	254	246
LINC00402	hsa-mir-182	ZNF831	0.0329401	0.872044	0.210526	0.11389	0.210526	396	104
TCL6	hsa-mir-98	PLCG2	0.0348905	0.273835	0.228226	0.37931	0.228226	302	198
LINC00520	hsa-mir-98	KIAA0930	0.0350096	0.0137857	0.138452	0.378647	0.138452	300	200
CASC2	hsa-mir-17	MAPRE3	0.0354602	0.165445	0.0166226	0.0417461	0.0166226	298	202
CASC2	hsa-mir-106a	MAPRE3	0.0354602	0.165445	0.0166226	0.631656	0.0166226	298	202
CASC2	hsa-mir-93	MAPRE3	0.0354602	0.165445	0.0166226	0.0669248	0.0166226	298	202
ATP11A-AS1	hsa-mir-96	ALK	0.0369057	0.822936	0.860226	0.867093	0.860226	230	270
ADAMTS9-AS1	hsa-mir-21	MTMR12	0.0376514	0.483444	0.664141	0.0663641	0.664141	290	210
AC107021.1	hsa-mir-192	SERPINE1	0.038324	0.00610692	0.615523	0.776897	0.615523	288	212
CCDC13-AS1	hsa-mir-503	MYB	0.0387677	0.125043	0.318785	0.531188	0.318785	268	232
CCDC13-AS1	hsa-mir-424	MYB	0.0387677	0.125043	0.318785	0.197018	0.318785	268	232
CCDC13-AS1	hsa-mir-150	MYB	0.0387677	0.125043	0.318785	0.0260401	0.318785	268	232
CCDC13-AS1	hsa-mir-195	MYB	0.0387677	0.125043	0.318785	0.0729961	0.318785	268	232
NEAT1	hsa-mir-577	CLEC12B	0.0389994	0.1393	0.00373673	0.179294	0.00373673	312	188
SNHG1	hsa-mir-383	CCNE1	0.0397993	0.297489	0.342467	0.10712	0.342467	360	140
SNHG1	hsa-mir-497	CCNE1	0.0397993	0.297489	0.342467	0.9626	0.342467	360	140
AC107021.1	hsa-mir-106a	KLF10	0.0411445	0.00978649	0.571415	0.249138	0.571415	284	216
AC107021.1	hsa-mir-93	KLF10	0.0411445	0.00978649	0.571415	0.465982	0.571415	284	216
MDS2	hsa-mir-150	LRRC27	0.0416602	0.155821	0.253916	0.0841845	0.253916	274	226
AL356356.1	hsa-mir-93	RND3	0.0419177	0.805198	0.0530735	0.102873	0.0530735	270	230
HAS2-AS1	hsa-mir-107	SLC2A3	0.0434024	0.935512	0.279284	0.171166	0.279284	320	180
CCDC13-AS1	hsa-mir-204	PTPRT	0.0443252	0.618993	0.354293	0.0776186	0.354293	334	166
PVT1	hsa-mir-383	CHEK1	0.0453189	0.0279757	0.163917	0.244877	0.163917	318	182
PVT1	hsa-mir-195	CHEK1	0.0453189	0.0279757	0.163917	0.17807	0.163917	318	182
MAGI2-AS3	hsa-mir-508	CHEK1	0.0460443	0.922488	0.120406	0.22652	0.120406	176	324
LINC00963	hsa-mir-449a	FOSL1	0.0460661	0.000843192	0.00310155	0.478789	0.00310155	278	222
ARHGEF26-AS1	hsa-mir-21	HIC2	0.0467903	0.443291	0.01063	0.165364	0.01063	230	270
AC107021.1	hsa-mir-192	NAB1	0.04799	0.761152	0.5499	0.0572226	0.5499	292	208
AC107021.1	hsa-mir-215	NAB1	0.04799	0.761152	0.5499	0.123282	0.5499	292	208
PVT1	hsa-mir-17	PKMYT1	0.0481452	0.00301828	0.18575	0.280783	0.18575	312	188
PVT1	hsa-mir-93	PKMYT1	0.0481452	0.00301828	0.18575	0.201912	0.18575	312	188
PVT1	hsa-mir-424	CCNE1	0.0491073	0.224821	0.263367	0.658178	0.263367	300	200
PVT1	hsa-mir-383	CCNE1	0.0491073	0.224821	0.263367	0.446593	0.263367	300	200
PVT1	hsa-mir-497	CCNE1	0.0491073	0.224821	0.263367	0.828652	0.263367	300	200
PVT1	hsa-mir-195	CCNE1	0.0491073	0.224821	0.263367	0.322031	0.263367	300	200
SNHG14	hsa-mir-152	ZNF704	0.0499098	0.879156	0.784315	0.342232	0.784315	300	200
SNHG14	hsa-mir-424	ZNF704	0.0499098	0.879156	0.784315	0.507157	0.784315	300	200
SNHG14	hsa-mir-182	ZNF704	0.0499098	0.879156	0.784315	0.183836	0.784315	300	200
SNHG14	hsa-mir-497	ZNF704	0.0499098	0.879156	0.784315	0.924837	0.784315	300	200
SNHG14	hsa-mir-195	ZNF704	0.0499098	0.879156	0.784315	0.536699	0.784315	300	200
AL513327.1	hsa-mir-195	B4GALT1	0.0502914	0.141594	0.0856842	0.657266	0.0856842	258	242
AC107021.1	hsa-mir-106a	F3	0.0515285	0.0127919	0.44098	0.571656	0.44098	252	248
FAM182A	hsa-mir-140	NWD1	0.0521193	0.581959	0.688435	0.220769	0.688435	290	210
AL359878.1	hsa-mir-106a	MLLT10	0.0521669	0.476656	0.145188	0.722151	0.145188	346	154
AC012313.1	hsa-mir-184	LRRC8A	0.0525657	0.0910797	0.543669	0.724837	0.543669	300	200
TTLL10-AS1	hsa-mir-32	KIF3A	0.0542017	0.2544	0.588145	0.221052	0.588145	300	200
AC007347.1	hsa-mir-150	ICA1L	0.0546109	0.295188	0.820639	0.43353	0.820639	258	242
CCDC13-AS1	hsa-mir-143	ENO4	0.0566941	0.0314141	0.355801	0.348922	0.355801	338	162
MIR205HG	hsa-mir-150	LRRC27	0.0585673	0.341823	0.2983	0.0842603	0.2983	272	228
CCDC13-AS1	hsa-mir-152	CCKBR	0.0587838	0.382221	0.261769	0.207352	0.261769	272	228
CCDC13-AS1	hsa-mir-214	PLXNB1	0.059298	0.0477106	0.386071	0.544083	0.386071	294	206
CCDC13-AS1	hsa-mir-195	IFT74	0.062636	0.711612	0.2574	0.00467156	0.2574	278	222
AC107021.1	hsa-mir-372	HIVEP2	0.0642167	0.0254346	0.485035	0.136719	0.485035	308	192
AC107021.1	hsa-mir-155	HIVEP2	0.0642167	0.0254346	0.485035	0.0258654	0.485035	308	192
AC087392.1	hsa-mir-17	MAPRE3	0.0695219	0.867833	0.0045936	0.422483	0.0045936	272	228
AC087392.1	hsa-mir-106a	MAPRE3	0.0695219	0.867833	0.0045936	0.292271	0.0045936	272	228
AC087392.1	hsa-mir-93	MAPRE3	0.0695219	0.867833	0.0045936	0.39546	0.0045936	272	228
AC130352.1	hsa-mir-150	LRRC27	0.0709272	0.174918	0.127063	0.134976	0.127063	286	214
HAS2-AS1	hsa-mir-107	FGF2	0.071278	0.217356	0.150501	0.564309	0.150501	338	162
TCL6	hsa-mir-665	CNR2	0.0724183	0.450283	0.357858	0.985715	0.357858	336	164
GASAL1	hsa-mir-1269a	PLAGL2	0.0739562	0.101108	0.00497985	0.140814	0.00497985	292	208
AC107021.1	hsa-mir-106a	CDKN1A	0.0747628	0.06826	0.403012	0.315594	0.403012	246	254
AC107021.1	hsa-mir-93	CDKN1A	0.0747628	0.06826	0.403012	0.211037	0.403012	246	254
AC107021.1	hsa-mir-93	ARFGAP3	0.0767916	0.727173	0.396389	0.851164	0.396389	268	232
AC107021.1	hsa-mir-93	UGCG	0.083747	0.312879	0.386052	0.727282	0.386052	276	224
PARD6G-AS1	hsa-mir-665	DNALI1	0.0843616	0.126875	0.00585796	0.249757	0.00585796	282	218
AL356356.1	hsa-mir-32	JOSD1	0.086234	0.0123323	0.0917053	0.920806	0.0917053	282	218
C1orf220	hsa-mir-96	RAD51	0.0865924	0.811881	0.64962	0.493763	0.64962	294	206
TTLL10-AS1	hsa-mir-152	CCKBR	0.0868053	0.85314	0.515136	0.531749	0.515136	262	238
CCDC13-AS1	hsa-mir-214	DNAL1	0.0868949	0.0226625	0.19634	0.0943535	0.19634	318	182
AC107021.1	hsa-mir-301b	MB21D2	0.0872291	0.102858	0.437851	0.934176	0.437851	282	218
CASC2	hsa-mir-150	LRRC27	0.0889012	0.104414	0.115834	0.0912099	0.115834	266	234
AC107021.1	hsa-mir-301b	LDLR	0.0915431	0.0304052	0.333403	0.335918	0.333403	250	250
AC107021.1	hsa-mir-106a	LDLR	0.0915431	0.0304052	0.333403	0.132046	0.333403	250	250
AC107021.1	hsa-mir-454	LDLR	0.0915431	0.0304052	0.333403	0.433549	0.333403	250	250
AC107021.1	hsa-mir-93	LDLR	0.0915431	0.0304052	0.333403	0.707014	0.333403	250	250
PVT1	hsa-mir-195	HMGA1	0.0929587	0.579891	0.347761	0.464089	0.347761	308	192
CCDC13-AS1	hsa-mir-205	SHISA6	0.0946388	0.543327	0.168274	0.598507	0.168274	302	198
AC090186.1	hsa-mir-144	LIFR	0.0948677	0.814823	0.0371619	0.424767	0.0371619	314	186
AC107021.1	hsa-mir-106a	HAS2	0.0971184	0.470167	0.371027	0.567646	0.371027	276	224
AC107021.1	hsa-mir-93	HAS2	0.0971184	0.470167	0.371027	0.704978	0.371027	276	224
HAS2-AS1	hsa-mir-187	MIDN	0.0978164	0.0547576	0.136268	0.0639976	0.136268	260	240
AC024575.1	hsa-mir-195	AGO4	0.0983311	0.0229264	0.123368	0.414766	0.123368	234	266
MAGI2-AS3	hsa-mir-363	AURKA	0.0992449	0.206863	0.192477	0.602411	0.192477	168	332
FAM182A	hsa-mir-150	ICA1L	0.10063	0.237715	0.915389	0.155878	0.915389	276	224
MIR600HG	hsa-mir-150	ICA1L	0.102926	0.0138502	0.78518	0.111441	0.78518	286	214
AC107021.1	hsa-mir-155	NKX3-1	0.103194	0.891916	0.563286	0.124514	0.563286	276	224
PVT1	hsa-mir-21	CDC25A	0.103261	0.0458455	0.401375	0.388596	0.401375	316	184
PVT1	hsa-mir-497	CDC25A	0.103261	0.0458455	0.401375	0.357744	0.401375	316	184
AL355388.1	hsa-mir-424	AGO4	0.104341	0.132804	0.0950636	0.182098	0.0950636	340	160
AL355388.1	hsa-mir-497	AGO4	0.104341	0.132804	0.0950636	0.847414	0.0950636	340	160
AL355388.1	hsa-mir-195	AGO4	0.104341	0.132804	0.0950636	0.593605	0.0950636	340	160
AC107021.1	hsa-mir-141	UBAP1	0.104954	0.474884	0.336986	0.707013	0.336986	240	260
TTLL10-AS1	hsa-mir-214	PLXNB1	0.106888	0.892622	0.418383	0.917597	0.418383	308	192
CCDC13-AS1	hsa-mir-145	KIF21A	0.108173	0.275326	0.128967	0.292197	0.128967	214	286
CCDC13-AS1	hsa-mir-195	KIF21A	0.108173	0.275326	0.128967	0.378621	0.128967	214	286
TTLL10-AS1	hsa-mir-32	CC2D2A	0.119802	0.959184	0.294388	0.540168	0.294388	296	204
TTLL10-AS1	hsa-mir-32	TMEM67	0.122181	0.468109	0.343777	0.5387	0.343777	308	192
AGAP11	hsa-mir-424	CPEB3	0.123121	0.0602686	0.00148313	0.0248326	0.00148313	308	192
AGAP11	hsa-mir-21	CPEB3	0.123121	0.0602686	0.00148313	0.65819	0.00148313	308	192
AGAP11	hsa-mir-195	CPEB3	0.123121	0.0602686	0.00148313	0.834046	0.00148313	308	192
LINC01764	hsa-mir-665	CNR2	0.124488	0.0339309	0.228452	0.74006	0.228452	242	258
TTLL10-AS1	hsa-mir-363	CCDC113	0.128392	0.0741459	0.305116	0.958419	0.305116	294	206
TTLL10-AS1	hsa-mir-25	CCDC113	0.128392	0.0741459	0.305116	0.39682	0.305116	294	206
TTLL10-AS1	hsa-mir-32	CCDC113	0.128392	0.0741459	0.305116	0.623045	0.305116	294	206
HAS2-AS1	hsa-mir-150	KCTD20	0.12863	0.326642	0.0663861	0.00558489	0.0663861	306	194
TTLL10-AS1	hsa-mir-214	DNAL1	0.138824	0.16631	0.322155	0.521625	0.322155	308	192
TTLL10-AS1	hsa-mir-122	SLITRK3	0.144308	0.262953	0.276441	0.791532	0.276441	318	182
DNMBP-AS1	hsa-mir-140	NWD1	0.145185	0.231639	0.325647	0.224751	0.325647	282	218
C12orf77	hsa-mir-96	RAD51	0.146186	0.00132078	0.532784	0.595014	0.532784	274	226
MIR205HG	hsa-mir-150	ICA1L	0.149331	0.0201109	0.855433	0.340381	0.855433	288	212
TTLL7-IT1	hsa-mir-96	REV1	0.150901	0.474453	0.0417368	0.871172	0.0417368	256	244
AC107021.1	hsa-mir-301b	USP13	0.153338	0.00630414	0.227526	0.692702	0.227526	250	250
AC107021.1	hsa-mir-454	USP13	0.153338	0.00630414	0.227526	0.694766	0.227526	250	250
AC107021.1	hsa-mir-106a	MIDN	0.164273	0.905053	0.191031	0.186536	0.191031	240	260
AC107021.1	hsa-mir-93	MIDN	0.164273	0.905053	0.191031	0.761381	0.191031	240	260
AC107021.1	hsa-mir-155	MIDN	0.164273	0.905053	0.191031	0.41314	0.191031	240	260
C12orf77	hsa-mir-372	IKZF3	0.165389	0.0268926	0.0114044	0.157861	0.0114044	268	232
NEAT1	hsa-mir-497	OGT	0.171208	0.970003	0.0127524	0.593017	0.0127524	356	144
NEAT1	hsa-mir-141	OGT	0.171208	0.970003	0.0127524	0.702023	0.0127524	356	144
NEAT1	hsa-mir-195	OGT	0.171208	0.970003	0.0127524	0.367024	0.0127524	356	144
NEAT1	hsa-mir-200a	OGT	0.171208	0.970003	0.0127524	0.115726	0.0127524	356	144
AL356356.1	hsa-mir-93	DNAJC27	0.172527	0.524657	0.0721146	0.585139	0.0721146	278	222
AL356356.1	hsa-mir-32	DNAJC27	0.172527	0.524657	0.0721146	0.475566	0.0721146	278	222
TTLL10-AS1	hsa-mir-122	DUSP18	0.173796	0.128482	0.204422	0.995377	0.204422	298	202
HHATL-AS1	hsa-mir-150	ICA1L	0.177261	0.0721094	0.782653	0.429916	0.782653	304	196
AL359878.1	hsa-mir-372	PLEKHA1	0.177992	0.362634	0.0503151	0.475259	0.0503151	306	194
MZF1-AS1	hsa-mir-665	DNALI1	0.180689	0.35259	0.00127204	0.347065	0.00127204	286	214
EAF1-AS1	hsa-mir-140	NWD1	0.191894	0.469779	0.221289	0.981132	0.221289	264	236
LINC00271	hsa-mir-140	NWD1	0.193869	0.348821	0.404727	0.476694	0.404727	326	174
FAM13A-AS1	hsa-mir-96	REV1	0.199527	0.283903	0.0302226	0.896004	0.0302226	326	174
TTLL10-AS1	hsa-mir-25	HAND2	0.209153	0.35177	0.135722	0.0564109	0.135722	282	218
LINC00520	hsa-mir-17	CTSA	0.212014	0.982782	0.0347299	0.344286	0.0347299	286	214
TTLL10-AS1	hsa-mir-145	KIF21A	0.212914	0.366137	0.197097	0.0342069	0.197097	264	236
AC107021.1	hsa-mir-200a	CTNNB1	0.215312	0.991784	0.165414	0.141976	0.165414	260	240
AC107021.1	hsa-mir-372	YOD1	0.217524	0.665926	0.198287	0.688437	0.198287	234	266
AC107021.1	hsa-mir-106a	YOD1	0.217524	0.665926	0.198287	0.700642	0.198287	234	266
AC107021.1	hsa-mir-93	YOD1	0.217524	0.665926	0.198287	0.383008	0.198287	234	266
AC107021.1	hsa-mir-140	YOD1	0.217524	0.665926	0.198287	0.0843206	0.198287	234	266
AC107021.1	hsa-mir-106a	OTUD4	0.228929	0.00280644	0.147597	0.213612	0.147597	292	208
AC107021.1	hsa-mir-93	OTUD4	0.228929	0.00280644	0.147597	0.440738	0.147597	292	208
C1orf220	hsa-mir-372	IKZF3	0.231972	0.00140598	0.00157407	0.825159	0.00157407	292	208
AL596325.2	hsa-mir-421	DNAJC27	0.257214	0.00208037	0.0300167	0.685905	0.0300167	286	214
AC068756.1	hsa-mir-301b	MB21D2	0.260623	0.28631	0.881287	0.252517	0.881287	300	200
CCDC13-AS1	hsa-mir-195	DSC3	0.261486	0.225117	0.0540637	0.260377	0.0540637	280	220
HAS2-AS1	hsa-mir-150	AKIRIN1	0.269304	0.861699	0.0276415	0.386423	0.0276415	268	232
FAM13A-AS1	hsa-mir-192	AGO4	0.270078	0.248041	0.0095477	0.200794	0.0095477	356	144
FAM13A-AS1	hsa-mir-497	AGO4	0.270078	0.248041	0.0095477	0.0703006	0.0095477	356	144
FAM13A-AS1	hsa-mir-195	AGO4	0.270078	0.248041	0.0095477	0.312562	0.0095477	356	144
C12orf77	hsa-mir-182	ZNF831	0.276469	0.0346846	0.0240514	0.613607	0.0240514	264	236
CCDC13-AS1	hsa-mir-503	CHAC1	0.286602	0.112025	0.0546751	0.808411	0.0546751	218	282
CCDC13-AS1	hsa-mir-424	CHAC1	0.286602	0.112025	0.0546751	0.628574	0.0546751	218	282
CCDC13-AS1	hsa-mir-497	CHAC1	0.286602	0.112025	0.0546751	0.739379	0.0546751	218	282
CCDC13-AS1	hsa-mir-195	CHAC1	0.286602	0.112025	0.0546751	0.685188	0.0546751	218	282
HAS2-AS1	hsa-mir-107	ARIH1	0.292312	0.355271	0.0208752	0.737655	0.0208752	256	244
MIR4500HG	hsa-mir-141	SMIM17	0.294588	0.908629	0.0019084	0.0957672	0.0019084	250	250
CASC2	hsa-mir-140	NWD1	0.320551	0.136111	0.105725	0.367082	0.105725	340	160
AC123768.4	hsa-mir-301b	ENPP5	0.350262	0.641265	4.91443e-05	0.87009	4.91443e-05	244	256
AC107021.1	hsa-mir-93	PLAGL2	0.358974	0.344707	0.0922728	0.261366	0.0922728	264	236
MIR22HG	hsa-mir-32	JOSD1	0.36813	0.00806448	0.00491018	0.229534	0.00491018	272	228
RNF139-AS1	hsa-mir-107	OGT	0.369707	0.00468742	0.00246188	0.802231	0.00246188	342	158
ADAMTS9-AS1	hsa-mir-21	EIF2S1	0.386204	0.00687419	0.013542	0.0146593	0.013542	218	282
CASC2	hsa-mir-150	ICA1L	0.423456	0.492056	0.345236	0.177586	0.345236	288	212
WDFY3-AS2	hsa-mir-223	ADH1B	0.443693	0.486601	0.0603596	0.328534	0.0603596	336	164
HAS2-AS1	hsa-mir-145	ANKRD28	0.467719	0.397316	0.0109901	0.664138	0.0109901	274	226
AC087392.1	hsa-mir-140	NWD1	0.491832	0.795594	0.0406363	0.350267	0.0406363	304	196
AL359878.1	hsa-mir-155	PRKCI	0.514988	0.762203	0.00371055	0.421229	0.00371055	276	224
AC008686.1	hsa-mir-183	AKAP12	0.517783	0.395263	0.896227	0.621771	0.896227	228	272
CCDC13-AS1	hsa-mir-424	HSPA4L	0.526645	0.464591	0.0130696	0.509928	0.0130696	262	238
CCDC13-AS1	hsa-mir-497	HSPA4L	0.526645	0.464591	0.0130696	0.682253	0.0130696	262	238
CCDC13-AS1	hsa-mir-195	HSPA4L	0.526645	0.464591	0.0130696	0.631982	0.0130696	262	238
LINC00641	hsa-mir-107	DNAJA1	0.571479	0.985498	0.260832	0.659709	0.260832	242	258
HAS2-AS1	hsa-mir-150	ZFP14	0.577059	0.609325	0.0101134	0.00260209	0.0101134	224	276
TCL6	hsa-mir-96	RAD51	0.646755	0.0149869	0.0484561	0.818482	0.0484561	282	218
AC107021.1	hsa-mir-93	DDX5	0.743774	0.196096	0.0311772	0.398154	0.0311772	222	278
AC087392.1	hsa-mir-150	ICA1L	0.7609	0.506096	0.123705	0.00840073	0.123705	290	210
TTLL10-AS1	hsa-mir-122	LRP11	0.799539	0.0021715	0.0280048	0.740834	0.0280048	258	242
LINC00426	hsa-mir-96	RAD51	0.809485	0.00145879	0.0118577	0.131282	0.0118577	244	256
LINC00963	hsa-mir-760	AKAP12	0.833935	0.677097	0.495143	0.878756	0.495143	306	194
AC107021.1	hsa-mir-155	PELI1	0.880003	0.10656	0.00717655	0.328595	0.00717655	232	268
ADAMTS9-AS1	hsa-mir-96	KRAS	0.901769	0.0490787	0.0294537	0.53725	0.0294537	232	268
AC011510.1	hsa-mir-301b	MB21D2	0.953373	0.0756556	0.294155	0.133737	0.294155	284	216
TTLL10-AS1	hsa-mir-223	GLRA2	0.963997	0.426444	0.00805525	0.723693	0.00805525	262	238
